# Supplementary material for: Renewable formate from sunlight, biomass and carbon dioxide in a photoelectrochemical cell
Source: Nat Commun. 2023 Feb 23;14:1013. doi: 10.1038/s41467-023-36726-3 (PMC9950059; doi:10.1038/s41467-023-36726-3)
Supplement: Supplementary file 3 — Source data [file 41467_2023_36726_MOESM3_ESM.zip]

Archive with 4 entries (4 files):
- Fig 2.xlsx
- Fig 3.xlsx
- Fig 4.xlsx
- Fig 5.xlsx
