# Supplementary material for: Renewable formate from sunlight, biomass and carbon dioxide in a photoelectrochemical cell
Source: Nat Commun. 2023 Feb 23;14:1013. doi: 10.1038/s41467-023-36726-3 (PMC9950059; doi:10.1038/s41467-023-36726-3)
Supplement: Supplementary file 3 — Source data [file 41467_2023_36726_MOESM3_ESM.zip › Fig 2.xlsx]

## Sheet: B
	α-Fe2O3-OER	α-Fe2O3-GOR	CoOOH/α-Fe2O3-GOR	FeOOH/α-Fe2O3-GOR	NiOOH/α-Fe2O3-GOR
Potential (V vs. RHE )	Current density (mA cm-2)
0.505	-0.00228	-0.0147	-0.00329	-0.00124	0.002
0.515	-0.00188	-0.01076	-0.00257	-0.000386	0.00437
0.525	-0.00158	-0.00775	-0.00192	0.000427	0.00654
0.535	-0.00131	-0.0053	-0.00134	0.00121	0.00871
0.545	-0.00107	-0.00322	-0.000781	0.00198	0.01093
0.555	-0.0008583	-0.00156	-0.000224	0.00275	0.01325
0.565	-0.0006675	8.985e-05	0.000302	0.00352	0.01575
0.575	-0.0004847	0.00139	0.000809	0.00431	0.01855
0.585	-0.0003247	0.00262	0.00132	0.00517	0.02159
0.595	-0.0001758	0.00385	0.00184	0.0061	0.02504
0.605	-4.729e-05	0.00469	0.00237	0.00704	0.02887
0.615	7.487e-05	0.00596	0.00292	0.00811	0.03312
0.625	0.0001828	0.00743	0.00351	0.00928	0.03811
0.635	0.0002869	0.00878	0.00415	0.0106	0.04381
0.645	0.0003815	0.01022	0.00485	0.012	0.05011
0.655	0.0004729	0.01178	0.00562	0.0136	0.05737
0.665	0.0005611	0.01346	0.0065	0.0154	0.06588
0.675	0.000651	0.01533	0.00748	0.0174	0.07542
0.685	0.0007377	0.01742	0.00861	0.0197	0.08642
0.695	0.000826	0.01982	0.0099	0.0224	0.09868
0.705	0.000915	0.02253	0.0113	0.0254	0.1124
0.715	0.001	0.02557	0.013	0.0289	0.1276
0.725	0.00111	0.02891	0.0148	0.0327	0.1444
0.735	0.00117	0.03292	0.017	0.0372	0.1631
0.745	0.00126	0.03726	0.0194	0.042	0.1837
0.755	0.00136	0.04221	0.0222	0.0476	0.2065
0.765	0.00148	0.04745	0.0255	0.0539	0.2323
0.775	0.00159	0.05321	0.0295	0.0608	0.2609
0.785	0.00174	0.05939	0.0344	0.0685	0.2931
0.795	0.00195	0.06581	0.0401	0.0769	0.3289
0.805	0.00215	0.07271	0.0473	0.0862	0.369
0.815	0.00242	0.07976	0.0559	0.0964	0.413
0.825	0.0027	0.08686	0.0665	0.107	0.4618
0.835	0.00292	0.09357	0.0792	0.12	0.5146
0.845	0.00329	0.1007	0.0944	0.133	0.5723
0.855	0.00362	0.1077	0.112	0.148	0.6335
0.865	0.00401	0.1153	0.133	0.165	0.7002
0.875	0.00443	0.1231	0.155	0.182	0.7695
0.885	0.0049	0.1315	0.181	0.202	0.8427
0.895	0.00553	0.14	0.209	0.224	0.9181
0.905	0.00628	0.1498	0.238	0.246	0.9951
0.915	0.00723	0.1603	0.27	0.272	1.074
0.925	0.0084	0.171	0.303	0.298	1.152
0.935	0.00999	0.1827	0.338	0.327	1.23
0.945	0.01193	0.1952	0.373	0.356	1.305
0.955	0.01502	0.2088	0.408	0.386	1.382
0.965	0.01881	0.2234	0.445	0.418	1.455
0.975	0.02401	0.2396	0.483	0.451	1.52
0.985	0.03129	0.2571	0.521	0.485	1.584
0.995	0.04031	0.2759	0.56	0.518	1.647
1.005	0.05256	0.2959	0.6	0.553	1.707
1.015	0.06813	0.3178	0.64	0.585	1.763
1.025	0.08744	0.341	0.68	0.618	1.813
1.035	0.1115	0.3653	0.722	0.651	1.859
1.045	0.1401	0.3917	0.761	0.682	1.902
1.055	0.1773	0.4192	0.801	0.714	1.939
1.065	0.2138	0.4489	0.84	0.743	1.971
1.075	0.2531	0.48	0.881	0.773	2
1.085	0.2952	0.511	0.92	0.8	2.029
1.095	0.3378	0.5436	0.957	0.825	2.053
1.105	0.3855	0.5779	0.994	0.852	2.072
1.115	0.4288	0.6123	1.03	0.876	2.089
1.125	0.4717	0.6451	1.06	0.899	2.104
1.135	0.5121	0.6798	1.1	0.92	2.12
1.145	0.5542	0.7126	1.13	0.943	2.129
1.155	0.5926	0.7465	1.15	0.963	2.139
1.165	0.6289	0.7792	1.18	0.983	2.144
1.175	0.6637	0.8099	1.2	1	2.151
1.185	0.6995	0.8415	1.23	1.02	2.156
1.195	0.7347	0.8709	1.25	1.04	2.159
1.205	0.7667	0.8966	1.27	1.06	2.166
1.215	0.7951	0.9224	1.29	1.07	2.171
1.225	0.817	0.9457	1.3	1.09	2.174
1.235	0.8375	0.9629	1.32	1.1	2.177
1.245	0.8559	0.9844	1.33	1.12	2.178
1.255	0.8725	1.003	1.35	1.13	2.18
1.265	0.8812	1.019	1.36	1.15	2.182
1.275	0.8935	1.036	1.37	1.16	2.184
1.285	0.9024	1.05	1.38	1.17	2.183
1.295	0.9133	1.062	1.39	1.18	2.184
1.305	0.9245	1.073	1.4	1.2	2.183
1.315	0.9392	1.084	1.41	1.21	2.186
1.325	0.9497	1.097	1.42	1.22	2.189
1.335	0.9568	1.117	1.42	1.23	2.192
1.345	0.9639	1.121	1.43	1.24	2.197
1.355	0.9732	1.127	1.44	1.24	2.202
1.365	0.9805	1.136	1.44	1.25	2.205
1.375	0.9863	1.144	1.45	1.26	2.211
1.385	0.996	1.153	1.45	1.27	2.217
1.395	1.008	1.16	1.46	1.28	2.22
1.405	1.024	1.166	1.46	1.28	2.228
1.415	1.033	1.175	1.47	1.29	2.235
1.425	1.034	1.182	1.47	1.29	2.241
1.435	1.041	1.189	1.47	1.3	2.249
1.445	1.042	1.194	1.48	1.31	2.261
1.455	1.047	1.199	1.48	1.31	2.264
1.465	1.052	1.207	1.48	1.31	2.27
1.475	1.057	1.21	1.49	1.32	2.284
1.485	1.06	1.214	1.49	1.32	2.305
1.495	1.069	1.216	1.5	1.33	2.331
1.505	1.07	1.22	1.5	1.33	2.359

## Sheet: C
	formate selectivity (%)
Bare	27.23
Fe	47.5
Co	46.2
Ni	96.6

## Sheet: D
chemical shift (ppm)	C12	C13:C12 (1:1)
7.80035	-0.31221	-0.25998
7.80072	-0.35298	-0.44821
7.80108	-0.33468	-0.20884
7.80145	-0.33804	-0.16027
7.80181	-0.3832	-0.26273
7.80218	-0.42437	-0.26424
7.80255	-0.39889	-0.30344
7.80291	-0.32547	-0.11554
7.80328	-0.4061	-0.33588
7.80364	-0.34106	-0.34581
7.80401	-0.42699	-0.41047
7.80438	-0.2648	-0.31127
7.80474	-0.41452	-0.2789
7.80511	-0.33495	-0.28521
7.80547	-0.38039	-0.13662
7.80584	-0.41797	-0.3971
7.8062	-0.35224	-0.20656
7.80657	-0.43156	-0.26874
7.80694	-0.46481	-0.35001
7.8073	-0.38134	-0.24306
7.80767	-0.42314	-0.32218
7.80803	-0.43148	-0.29578
7.8084	-0.56542	-0.36199
7.80877	-0.34629	-0.2947
7.80913	-0.24307	-0.19187
7.8095	-0.28817	-0.26027
7.80986	-0.33497	-0.29547
7.81023	-0.45943	-0.10451
7.81059	-0.44834	-0.18166
7.81096	-0.44733	-0.13528
7.81133	-0.27993	-0.15206
7.81169	-0.19254	-0.38681
7.81206	-0.38253	-0.20365
7.81242	-0.29336	-0.28656
7.81279	-0.47324	-0.07891
7.81316	-0.4397	-0.35965
7.81352	-0.36942	-0.28837
7.81389	-0.37187	-0.27804
7.81425	-0.3043	-0.2478
7.81462	-0.3305	-0.28314
7.81498	-0.43465	-0.4412
7.81535	-0.44556	-0.33235
7.81572	-0.39353	-0.31093
7.81608	-0.31963	-0.15585
7.81645	-0.32458	-0.39039
7.81681	-0.38141	-0.2869
7.81718	-0.34388	-0.10039
7.81755	-0.38666	-0.28726
7.81791	-0.34505	-0.25435
7.81828	-0.29062	-0.25363
7.81864	-0.41063	-0.17719
7.81901	-0.41333	-0.27454
7.81937	-0.39355	-0.25617
7.81974	-0.34145	-0.3335
7.82011	-0.4715	-0.19126
7.82047	-0.45442	-0.29608
7.82084	-0.43222	-0.28656
7.8212	-0.29861	-0.2378
7.82157	-0.33396	-0.32154
7.82194	-0.3262	-0.16785
7.8223	-0.53039	-0.25062
7.82267	-0.29893	-0.21406
7.82303	-0.40826	-0.24946
7.8234	-0.3853	-0.13733
7.82376	-0.35788	-0.2575
7.82413	-0.22867	-0.18236
7.8245	-0.42048	-0.11234
7.82486	-0.35027	-0.2327
7.82523	-0.42481	-0.24689
7.82559	-0.3986	-0.3405
7.82596	-0.45636	-0.31292
7.82633	-0.4007	-0.28894
7.82669	-0.46191	-0.11229
7.82706	-0.38836	-0.27149
7.82742	-0.40478	-0.19747
7.82779	-0.48179	-0.1141
7.82816	-0.53675	-0.22558
7.82852	-0.38726	-0.18019
7.82889	-0.47801	-0.13797
7.82925	-0.36774	-0.25639
7.82962	-0.34827	-0.3647
7.82998	-0.38542	-0.10883
7.83035	-0.39697	-0.24055
7.83072	-0.20824	-0.15572
7.83108	-0.2663	-0.30594
7.83145	-0.42948	-0.3167
7.83181	-0.38488	-0.18593
7.83218	-0.2869	-0.25047
7.83255	-0.46281	-0.32926
7.83291	-0.31502	-0.23646
7.83328	-0.37869	-0.16669
7.83364	-0.38781	-0.2461
7.83401	-0.42407	-0.17525
7.83437	-0.47595	-0.3994
7.83474	-0.3661	-0.32317
7.83511	-0.4566	-0.2431
7.83547	-0.22967	-0.34654
7.83584	-0.36396	-0.12438
7.8362	-0.40684	-0.22529
7.83657	-0.38237	-0.40319
7.83694	-0.31234	-0.18833
7.8373	-0.35799	-0.29952
7.83767	-0.34455	-0.38598
7.83803	-0.52628	-0.27887
7.8384	-0.46349	-0.30754
7.83876	-0.32709	-0.22631
7.83913	-0.34074	-0.29465
7.8395	-0.27018	-0.37646
7.83986	-0.33039	-0.21123
7.84023	-0.3722	-0.40573
7.84059	-0.36847	-0.2338
7.84096	-0.37084	-0.25055
7.84133	-0.21022	-0.22006
7.84169	-0.40981	-0.30177
7.84206	-0.33884	-0.0898
7.84242	-0.32938	-0.22334
7.84279	-0.34319	-0.28066
7.84315	-0.39223	-0.418
7.84352	-0.33966	-0.41821
7.84389	-0.42689	-0.24073
7.84425	-0.31999	-0.23273
7.84462	-0.39541	-0.31994
7.84498	-0.38035	-0.21571
7.84535	-0.38508	-0.20927
7.84572	-0.45782	-0.43061
7.84608	-0.20141	-0.25654
7.84645	-0.41064	-0.18819
7.84681	-0.35452	-0.28362
7.84718	-0.2483	-0.41401
7.84754	-0.35562	-0.22343
7.84791	-0.41342	-0.33739
7.84828	-0.2928	-0.20623
7.84864	-0.41905	-0.24015
7.84901	-0.35328	-0.14557
7.84937	-0.2228	-0.21508
7.84974	-0.33081	-0.29062
7.85011	-0.35849	-0.17228
7.85047	-0.35288	-0.39679
7.85084	-0.37037	-0.14096
7.8512	-0.36681	-0.24694
7.85157	-0.21373	-0.38645
7.85193	-0.1937	-0.28027
7.8523	-0.43403	-0.40615
7.85267	-0.4098	-0.19983
7.85303	-0.30711	-0.09372
7.8534	-0.46797	-0.16674
7.85376	-0.36779	-0.20876
7.85413	-0.34131	-0.18493
7.8545	-0.2779	-0.08859
7.85486	-0.37463	-0.282
7.85523	-0.3755	-0.25322
7.85559	-0.27554	-0.26703
7.85596	-0.48725	-0.22261
7.85632	-0.43973	-0.19727
7.85669	-0.37704	-0.38009
7.85706	-0.43514	-0.3831
7.85742	-0.41367	-0.34754
7.85779	-0.48191	-0.29747
7.85815	-0.29278	-0.1809
7.85852	-0.28675	-0.22508
7.85889	-0.35252	-0.35543
7.85925	-0.32488	-0.19248
7.85962	-0.34205	-0.20793
7.85998	-0.34132	-0.25964
7.86035	-0.39856	-0.34369
7.86071	-0.39687	-0.25252
7.86108	-0.41176	-0.20921
7.86145	-0.24616	-0.06039
7.86181	-0.20363	-0.14524
7.86218	-0.36878	-0.30277
7.86254	-0.4323	-0.17392
7.86291	-0.38533	-0.45588
7.86328	-0.39136	-0.12015
7.86364	-0.3494	-0.12621
7.86401	-0.46557	-0.26216
7.86437	-0.42452	-0.3692
7.86474	-0.44426	-0.23766
7.8651	-0.47255	-0.17638
7.86547	-0.34849	-0.36896
7.86584	-0.33369	-0.25031
7.8662	-0.33249	-0.21029
7.86657	-0.42464	-0.24454
7.86693	-0.16384	-0.14653
7.8673	-0.57983	-0.28117
7.86767	-0.396	-0.22621
7.86803	-0.53519	-0.29935
7.8684	-0.32715	-0.19594
7.86876	-0.40355	-0.35059
7.86913	-0.44382	-0.30569
7.86949	-0.31792	-0.29913
7.86986	-0.28931	-0.25009
7.87023	-0.3934	-0.32616
7.87059	-0.4366	-0.33843
7.87096	-0.49706	-0.27405
7.87132	-0.38027	-0.45421
7.87169	-0.30518	-0.22974
7.87206	-0.29376	-0.12607
7.87242	-0.41157	-0.20271
7.87279	-0.36266	-0.25332
7.87315	-0.30359	-0.30152
7.87352	-0.49557	-0.19861
7.87388	-0.4313	-0.31855
7.87425	-0.45142	-0.2594
7.87462	-0.30886	-0.31813
7.87498	-0.50219	-0.22883
7.87535	-0.35454	-0.19609
7.87571	-0.33318	-0.37975
7.87608	-0.34247	-0.32162
7.87645	-0.40253	-0.24596
7.87681	-0.43849	-0.32831
7.87718	-0.28389	-0.12415
7.87754	-0.35772	-0.22672
7.87791	-0.31688	-0.0921
7.87827	-0.47668	-0.20735
7.87864	-0.33044	-0.40792
7.87901	-0.38322	-0.32202
7.87937	-0.30795	-0.28843
7.87974	-0.3501	-0.39613
7.8801	-0.42595	-0.18429
7.88047	-0.35557	-0.38316
7.88084	-0.37505	-0.17462
7.8812	-0.30488	-0.18471
7.88157	-0.42304	-0.27905
7.88193	-0.38505	-0.25447
7.8823	-0.34393	-0.24952
7.88266	-0.38496	-0.02944
7.88303	-0.38802	-0.22945
7.8834	-0.39697	-0.18353
7.88376	-0.33674	-0.22849
7.88413	-0.32347	-0.28259
7.88449	-0.28823	-0.26063
7.88486	-0.3636	-0.25261
7.88523	-0.31389	-0.12044
7.88559	-0.27504	-0.25623
7.88596	-0.33727	-0.27988
7.88632	-0.55252	-0.32513
7.88669	-0.4446	-0.21801
7.88705	-0.54856	-0.09781
7.88742	-0.416	-0.23575
7.88779	-0.48605	-0.14268
7.88815	-0.38103	-0.32103
7.88852	-0.52824	-0.32542
7.88888	-0.45845	-0.1519
7.88925	-0.30285	-0.2099
7.88962	-0.35253	-0.13998
7.88998	-0.50266	-0.14834
7.89035	-0.31932	-0.07983
7.89071	-0.29136	-0.17651
7.89108	-0.22699	-0.21328
7.89144	-0.2782	-0.24628
7.89181	-0.29542	-0.1473
7.89218	-0.23347	-0.28213
7.89254	-0.2305	-0.23128
7.89291	-0.49157	-0.21204
7.89327	-0.41712	-0.1429
7.89364	-0.37648	-0.24953
7.89401	-0.27125	-0.2784
7.89437	-0.32373	-0.29133
7.89474	-0.30953	-0.37084
7.8951	-0.30412	-0.21985
7.89547	-0.30626	-0.2347
7.89584	-0.44553	-0.15543
7.8962	-0.29873	-0.29278
7.89657	-0.39735	-0.17247
7.89693	-0.26317	-0.34841
7.8973	-0.20848	-0.23395
7.89766	-0.41731	-0.30186
7.89803	-0.4207	-0.15573
7.8984	-0.36923	-0.23009
7.89876	-0.41355	-0.31736
7.89913	-0.2813	-0.26749
7.89949	-0.29713	-0.23981
7.89986	-0.41148	-0.20323
7.90023	-0.29844	-0.31334
7.90059	-0.41964	-0.20653
7.90096	-0.4558	-0.33818
7.90132	-0.56658	-0.35947
7.90169	-0.29401	-0.25585
7.90205	-0.31115	-0.31621
7.90242	-0.42678	-0.28597
7.90279	-0.40527	-0.28666
7.90315	-0.31264	-0.26922
7.90352	-0.4953	-0.35688
7.90388	-0.29889	-0.29411
7.90425	-0.23064	-0.28665
7.90462	-0.30492	-0.06965
7.90498	-0.29983	-0.19259
7.90535	-0.3667	-0.26216
7.90571	-0.25338	-0.1286
7.90608	-0.21642	-0.22735
7.90644	-0.32026	-0.47567
7.90681	-0.31823	-0.3059
7.90718	-0.32973	-0.29515
7.90754	-0.31358	-0.33087
7.90791	-0.33587	-0.34815
7.90827	-0.44843	-0.21672
7.90864	-0.34996	-0.30774
7.90901	-0.33459	-0.29283
7.90937	-0.35224	-0.28167
7.90974	-0.41709	-0.23017
7.9101	-0.22302	-0.35745
7.91047	-0.38013	-0.14621
7.91083	-0.30332	-0.19492
7.9112	-0.44432	-0.0777
7.91157	-0.32753	-0.27878
7.91193	-0.43571	-0.10028
7.9123	-0.42884	-0.04346
7.91266	-0.30491	-0.11189
7.91303	-0.38989	-0.19838
7.9134	-0.28639	-0.32984
7.91376	-0.41463	-0.23229
7.91413	-0.35313	-0.21352
7.91449	-0.32421	-0.23371
7.91486	-0.2547	-0.18437
7.91522	-0.31059	-0.11901
7.91559	-0.39706	-0.20139
7.91596	-0.36065	-0.21839
7.91632	-0.35176	-0.27681
7.91669	-0.38875	-0.30061
7.91705	-0.3125	-0.38217
7.91742	-0.4448	-0.14231
7.91779	-0.3519	-0.43025
7.91815	-0.47654	-0.1802
7.91852	-0.26773	-0.31186
7.91888	-0.35214	-0.36941
7.91925	-0.38763	-0.19423
7.91961	-0.34272	-0.39434
7.91998	-0.34963	-0.38214
7.92035	-0.32237	-0.25424
7.92071	-0.45247	-0.30094
7.92108	-0.29339	-0.26819
7.92144	-0.37354	-0.12247
7.92181	-0.25901	-0.22578
7.92218	-0.35211	-0.33577
7.92254	-0.30675	-0.17938
7.92291	-0.36265	-0.10931
7.92327	-0.49212	-0.13935
7.92364	-0.43623	-0.19235
7.924	-0.31888	-0.0964
7.92437	-0.29063	-0.47475
7.92474	-0.50524	-0.25484
7.9251	-0.26847	-0.34271
7.92547	-0.37455	-0.23226
7.92583	-0.11722	-0.27782
7.9262	-0.18805	-0.34381
7.92657	-0.1944	-0.29619
7.92693	-0.28379	-0.04162
7.9273	-0.33158	-0.20992
7.92766	-0.30687	-0.31862
7.92803	-0.38664	-0.33741
7.92839	-0.24987	-0.09403
7.92876	-0.38487	-0.1978
7.92913	-0.40573	-0.2575
7.92949	-0.3569	-0.19513
7.92986	-0.26712	-0.44484
7.93022	-0.4177	-0.25477
7.93059	-0.42853	-0.22467
7.93096	-0.34053	-0.16957
7.93132	-0.39938	-0.29638
7.93169	-0.38	-0.25939
7.93205	-0.37555	-0.14877
7.93242	-0.32524	-0.0331
7.93278	-0.37397	-0.11331
7.93315	-0.31008	-0.1734
7.93352	-0.23	-0.10405
7.93388	-0.35046	-0.10039
7.93425	-0.35353	-0.2057
7.93461	-0.38623	-0.20093
7.93498	-0.42193	-0.15963
7.93535	-0.31501	-0.25209
7.93571	-0.26115	-0.14767
7.93608	-0.37614	-0.25416
7.93644	-0.40935	-0.26331
7.93681	-0.46686	-0.21294
7.93717	-0.51361	-0.19603
7.93754	-0.41902	-0.21511
7.93791	-0.38794	-0.26089
7.93827	-0.3944	-0.22479
7.93864	-0.4016	-0.26222
7.939	-0.38112	-0.45425
7.93937	-0.42801	-0.27564
7.93974	-0.39535	-0.17213
7.9401	-0.45146	-0.22269
7.94047	-0.25373	-0.11962
7.94083	-0.474	-0.21159
7.9412	-0.32385	-0.0876
7.94156	-0.16906	-0.19809
7.94193	-0.35428	-0.10589
7.9423	-0.42788	-0.20264
7.94266	-0.44155	-0.24285
7.94303	-0.35563	-0.29126
7.94339	-0.28079	-0.1596
7.94376	-0.37107	-0.23116
7.94413	-0.31102	-0.25077
7.94449	-0.48086	-0.4048
7.94486	-0.33589	-0.1567
7.94522	-0.27636	-0.29557
7.94559	-0.43135	-0.24615
7.94595	-0.38537	-0.25659
7.94632	-0.38984	-0.20094
7.94669	-0.4412	-0.12673
7.94705	-0.29266	-0.27278
7.94742	-0.45276	-0.12691
7.94778	-0.46629	-0.344
7.94815	-0.33172	-0.07701
7.94852	-0.37427	-0.14032
7.94888	-0.28889	-0.1614
7.94925	-0.49611	-0.07648
7.94961	-0.33364	-0.05226
7.94998	-0.321	-0.11266
7.95034	-0.39286	-0.10734
7.95071	-0.41819	-0.13005
7.95108	-0.46499	-0.23184
7.95144	-0.54047	-0.11749
7.95181	-0.36655	-0.16429
7.95217	-0.37646	-0.06112
7.95254	-0.25832	0.01314
7.95291	-0.38576	0.13667
7.95327	-0.3817	0.25175
7.95364	-0.43095	0.11511
7.954	-0.48456	0.32146
7.95437	-0.41875	0.4868
7.95473	-0.37068	0.49848
7.9551	-0.43316	0.87544
7.95547	-0.45979	1.44933
7.95583	-0.51289	2.59913
7.9562	-0.23332	3.61254
7.95656	-0.56445	3.74372
7.95693	-0.22309	4.3015
7.9573	-0.38593	5.20576
7.95766	-0.37833	4.0705
7.95803	-0.26322	2.58055
7.95839	-0.45202	1.9678
7.95876	-0.30638	1.57272
7.95912	-0.39958	0.94095
7.95949	-0.39414	0.65012
7.95986	-0.40155	0.37123
7.96022	-0.45024	0.27487
7.96059	-0.395	0.11323
7.96095	-0.49383	0.20461
7.96132	-0.34338	-0.1245
7.96169	-0.38877	-0.01189
7.96205	-0.24919	-0.03645
7.96242	-0.45928	-0.01524
7.96278	-0.39501	-0.05422
7.96315	-0.38668	-0.0766
7.96351	-0.38974	-0.13134
7.96388	-0.36499	-0.1651
7.96425	-0.31679	-0.04286
7.96461	-0.43842	-0.22473
7.96498	-0.44588	-0.2034
7.96534	-0.27374	-0.23728
7.96571	-0.41236	-0.19797
7.96608	-0.37821	-0.0762
7.96644	-0.31482	-0.42559
7.96681	-0.44636	-0.1535
7.96717	-0.31322	-0.2549
7.96754	-0.28027	-0.20197
7.96791	-0.35119	-0.16533
7.96827	-0.31013	-0.35755
7.96864	-0.3998	-0.15394
7.969	-0.24533	-0.2246
7.96937	-0.42854	-0.09571
7.96973	-0.42937	-0.14249
7.9701	-0.32084	-0.26251
7.97047	-0.32383	-0.33469
7.97083	-0.54833	-0.04499
7.9712	-0.45679	-0.18032
7.97156	-0.27173	-0.31343
7.97193	-0.49537	-0.24545
7.9723	-0.26299	-0.27835
7.97266	-0.30486	-0.14187
7.97303	-0.37535	-0.29013
7.97339	-0.4221	-0.26501
7.97376	-0.40046	-0.1883
7.97412	-0.39608	-0.3069
7.97449	-0.29983	-0.29326
7.97486	-0.29078	-0.34445
7.97522	-0.19946	-0.10636
7.97559	-0.31591	-0.17102
7.97595	-0.49553	-0.31705
7.97632	-0.42311	-0.19156
7.97669	-0.34459	-0.19951
7.97705	-0.49033	-0.21601
7.97742	-0.24116	-0.22159
7.97778	-0.26041	-0.1793
7.97815	-0.35016	-0.18999
7.97851	-0.39931	-0.29316
7.97888	-0.32048	-0.27862
7.97925	-0.24616	-0.29243
7.97961	-0.27879	-0.23094
7.97998	-0.24407	-0.1005
7.98034	-0.43527	-0.32789
7.98071	-0.30721	-0.18827
7.98108	-0.2808	-0.3074
7.98144	-0.40517	-0.2763
7.98181	-0.34119	-0.33726
7.98217	-0.28083	-0.13018
7.98254	-0.42719	-0.28879
7.9829	-0.4606	-0.15729
7.98327	-0.3684	-0.26459
7.98364	-0.5527	-0.27425
7.984	-0.38846	-0.26589
7.98437	-0.41725	-0.28309
7.98473	-0.4728	-0.34896
7.9851	-0.35984	-0.298
7.98547	-0.41529	-0.24798
7.98583	-0.37812	-0.13308
7.9862	-0.1664	-0.19209
7.98656	-0.41947	-0.32771
7.98693	-0.41477	-0.21372
7.98729	-0.28882	-0.35485
7.98766	-0.32085	-0.17152
7.98803	-0.376	-0.27486
7.98839	-0.30433	-0.11915
7.98876	-0.38793	-0.28403
7.98912	-0.35547	-0.13765
7.98949	-0.40017	-0.39448
7.98986	-0.47066	-0.14115
7.99022	-0.42886	-0.1425
7.99059	-0.43573	-0.27009
7.99095	-0.37158	-0.34595
7.99132	-0.53232	-0.20387
7.99168	-0.41	-0.12583
7.99205	-0.48911	-0.18892
7.99242	-0.34859	-0.26046
7.99278	-0.39171	-0.26091
7.99315	-0.27013	-0.1381
7.99351	-0.34718	-0.25136
7.99388	-0.37481	-0.18787
7.99425	-0.3928	-0.27684
7.99461	-0.31268	-0.26056
7.99498	-0.35639	-0.45728
7.99534	-0.25571	-0.30323
7.99571	-0.34693	-0.25124
7.99607	-0.40574	-0.39698
7.99644	-0.33089	-0.29047
7.99681	-0.31003	-0.26064
7.99717	-0.10907	-0.20121
7.99754	-0.28364	-0.18975
7.9979	-0.35499	-0.201
7.99827	-0.27032	-0.20163
7.99864	-0.31267	-0.21445
7.999	-0.36251	-0.35784
7.99937	-0.48212	-0.34044
7.99973	-0.42329	-0.09297
8.0001	-0.45979	-0.23549
8.00046	-0.45077	-0.27206
8.00083	-0.41889	-0.23838
8.0012	-0.37728	-0.32441
8.00156	-0.43666	-0.38609
8.00193	-0.32776	-0.22876
8.00229	-0.47816	-0.33544
8.00266	-0.30094	-0.20555
8.00303	-0.41427	-0.21958
8.00339	-0.34698	-0.2481
8.00376	-0.34818	-0.37016
8.00412	-0.41579	-0.30416
8.00449	-0.28154	-0.08152
8.00485	-0.39321	-0.21962
8.00522	-0.45702	-0.37751
8.00559	-0.27352	-0.2484
8.00595	-0.28846	-0.18272
8.00632	-0.39081	-0.34
8.00668	-0.23005	-0.15556
8.00705	-0.42935	-0.30046
8.00742	-0.37018	-0.16697
8.00778	-0.48685	-0.21063
8.00815	-0.38733	-0.11564
8.00851	-0.40483	-0.30778
8.00888	-0.38801	-0.3188
8.00924	-0.52315	-0.17412
8.00961	-0.3485	-0.21374
8.00998	-0.36124	-0.37932
8.01034	-0.25745	-0.14848
8.01071	-0.39906	-0.21071
8.01107	-0.52229	-0.37434
8.01144	-0.40234	-0.26253
8.01181	-0.48894	-0.24029
8.01217	-0.31886	-0.37286
8.01254	-0.4963	-0.3738
8.0129	-0.36259	-0.09064
8.01327	-0.38704	-0.3032
8.01363	-0.35433	-0.29212
8.014	-0.31373	-0.22951
8.01437	-0.50229	-0.30137
8.01473	-0.44894	-0.30796
8.0151	-0.38458	-0.38165
8.01546	-0.39091	-0.30869
8.01583	-0.36558	-0.27647
8.0162	-0.46027	-0.29644
8.01656	-0.45144	-0.24931
8.01693	-0.54719	-0.21233
8.01729	-0.31235	-0.19265
8.01766	-0.30484	-0.21059
8.01802	-0.26567	-0.37439
8.01839	-0.35417	-0.27484
8.01876	-0.43829	-0.24396
8.01912	-0.30341	-0.29761
8.01949	-0.42578	-0.123
8.01985	-0.46489	-0.35181
8.02022	-0.40413	-0.21736
8.02059	-0.38003	-0.33064
8.02095	-0.47009	-0.35175
8.02132	-0.43087	-0.11059
8.02168	-0.35611	-0.34373
8.02205	-0.35513	-0.22084
8.02241	-0.33151	-0.24511
8.02278	-0.37327	-0.3513
8.02315	-0.35765	-0.37135
8.02351	-0.36807	-0.28273
8.02388	-0.40155	-0.18
8.02424	-0.38387	-0.26769
8.02461	-0.30724	-0.32909
8.02498	-0.38355	-0.18288
8.02534	-0.3766	-0.35036
8.02571	-0.34451	-0.19044
8.02607	-0.41595	-0.27582
8.02644	-0.33734	-0.1525
8.0268	-0.52564	-0.19125
8.02717	-0.43596	-0.45406
8.02754	-0.53591	-0.39687
8.0279	-0.37025	-0.32646
8.02827	-0.42314	-0.23816
8.02863	-0.59135	-0.17801
8.029	-0.34217	-0.28116
8.02937	-0.41303	-0.18934
8.02973	-0.21021	-0.29626
8.0301	-0.39716	-0.13573
8.03046	-0.38319	-0.29337
8.03083	-0.43199	-0.36792
8.03119	-0.36246	-0.26617
8.03156	-0.34316	-0.28237
8.03193	-0.35116	-0.28763
8.03229	-0.45051	-0.39352
8.03266	-0.34123	-0.30533
8.03302	-0.4009	-0.33988
8.03339	-0.29244	-0.25955
8.03376	-0.33584	-0.31093
8.03412	-0.36441	-0.24425
8.03449	-0.31093	-0.26358
8.03485	-0.46924	-0.2244
8.03522	-0.33531	-0.21841
8.03559	-0.18705	-0.10535
8.03595	-0.39193	-0.25229
8.03632	-0.37762	-0.32172
8.03668	-0.26256	-0.35388
8.03705	-0.32904	-0.22941
8.03741	-0.43119	-0.22254
8.03778	-0.41092	-0.2559
8.03815	-0.46031	-0.44256
8.03851	-0.51829	-0.24141
8.03888	-0.30002	-0.19436
8.03924	-0.44212	-0.19444
8.03961	-0.35969	-0.30757
8.03998	-0.32348	-0.20891
8.04034	-0.26184	-0.16146
8.04071	-0.49152	-0.34947
8.04107	-0.23717	-0.15285
8.04144	-0.34482	-0.29407
8.0418	-0.45339	-0.2741
8.04217	-0.41299	-0.19284
8.04254	-0.49052	-0.23017
8.0429	-0.41153	-0.19178
8.04327	-0.45563	-0.18066
8.04363	-0.30172	-0.29536
8.044	-0.4029	-0.22646
8.04437	-0.40413	-0.30047
8.04473	-0.45709	-0.12351
8.0451	-0.41226	-0.14148
8.04546	-0.30578	-0.38658
8.04583	-0.38767	-0.26059
8.04619	-0.44143	-0.37257
8.04656	-0.26062	-0.25715
8.04693	-0.45047	-0.29884
8.04729	-0.41118	-0.25678
8.04766	-0.3653	-0.36219
8.04802	-0.33566	-0.14184
8.04839	-0.31232	-0.21322
8.04876	-0.35557	-0.38153
8.04912	-0.53512	-0.27163
8.04949	-0.29215	-0.35949
8.04985	-0.47387	-0.14035
8.05022	-0.28646	-0.37883
8.05058	-0.4064	-0.27204
8.05095	-0.29872	-0.20797
8.05132	-0.24674	-0.35749
8.05168	-0.35185	-0.24487
8.05205	-0.40013	-0.28465
8.05241	-0.50154	-0.16515
8.05278	-0.29582	-0.30677
8.05315	-0.37082	-0.27044
8.05351	-0.63086	-0.19059
8.05388	-0.3389	-0.3819
8.05424	-0.44161	-0.26856
8.05461	-0.48922	-0.20963
8.05497	-0.44778	-0.32237
8.05534	-0.32859	-0.29149
8.05571	-0.43824	-0.2196
8.05607	-0.30381	-0.26721
8.05644	-0.29864	-0.35631
8.0568	-0.44359	-0.22522
8.05717	-0.56455	-0.13627
8.05754	-0.31334	-0.25485
8.0579	-0.24221	-0.29321
8.05827	-0.36023	-0.39103
8.05863	-0.27884	-0.20517
8.059	-0.37832	-0.18441
8.05936	-0.37016	-0.15939
8.05973	-0.37154	-0.0945
8.0601	-0.35008	-0.2666
8.06046	-0.40782	-0.38861
8.06083	-0.34489	-0.37379
8.06119	-0.40712	-0.29396
8.06156	-0.30399	-0.19896
8.06193	-0.37072	-0.22839
8.06229	-0.43514	-0.16322
8.06266	-0.39795	-0.08443
8.06302	-0.37042	-0.2008
8.06339	-0.53076	-0.25198
8.06375	-0.28957	-0.29926
8.06412	-0.37441	-0.15366
8.06449	-0.3492	-0.23005
8.06485	-0.34491	-0.06896
8.06522	-0.51291	-0.20898
8.06558	-0.37188	-0.25306
8.06595	-0.27074	-0.15724
8.06632	-0.31074	-0.31136
8.06668	-0.35987	-0.20173
8.06705	-0.5086	-0.19884
8.06741	-0.35121	-0.32524
8.06778	-0.37145	-0.07261
8.06814	-0.47842	-0.4112
8.06851	-0.41362	-0.25463
8.06888	-0.49186	-0.14618
8.06924	-0.40744	-0.23358
8.06961	-0.33014	-0.11376
8.06997	-0.40916	-0.16879
8.07034	-0.49966	-0.1471
8.07071	-0.4349	-0.2433
8.07107	-0.34997	-0.19819
8.07144	-0.47415	-0.14586
8.0718	-0.32373	-0.19216
8.07217	-0.40991	-0.15368
8.07253	-0.28552	-0.20553
8.0729	-0.41521	-0.31519
8.07327	-0.29444	-0.34149
8.07363	-0.41852	-0.226
8.074	-0.4389	-0.25635
8.07436	-0.44461	-0.16945
8.07473	-0.46638	-0.21115
8.0751	-0.43559	-0.32489
8.07546	-0.49641	-0.2406
8.07583	-0.33544	-0.17536
8.07619	-0.41607	-0.22765
8.07656	-0.46572	-0.44475
8.07692	-0.34598	-0.34547
8.07729	-0.50677	-0.1316
8.07766	-0.46046	-0.1382
8.07802	-0.30955	-0.3065
8.07839	-0.46312	-0.3763
8.07875	-0.36284	-0.24013
8.07912	-0.47749	-0.0685
8.07949	-0.34572	-0.19722
8.07985	-0.50536	-0.39427
8.08022	-0.45777	-0.24988
8.08058	-0.40289	-0.14705
8.08095	-0.37656	-0.23769
8.08131	-0.32853	-0.23238
8.08168	-0.34844	-0.28436
8.08205	-0.38529	-0.25499
8.08241	-0.30903	-0.35618
8.08278	-0.41409	-0.27036
8.08314	-0.47085	-0.19478
8.08351	-0.3178	-0.21413
8.08388	-0.42239	-0.48017
8.08424	-0.33418	-0.42781
8.08461	-0.3496	-0.25313
8.08497	-0.37677	-0.31591
8.08534	-0.31107	-0.20539
8.0857	-0.43002	-0.29576
8.08607	-0.47703	-0.3606
8.08644	-0.4788	-0.19245
8.0868	-0.32394	-0.26476
8.08717	-0.40732	-0.18548
8.08753	-0.45077	-0.15507
8.0879	-0.27337	-0.41054
8.08827	-0.39882	-0.34072
8.08863	-0.37544	-0.2852
8.089	-0.3467	-0.34408
8.08936	-0.31966	-0.14921
8.08973	-0.45146	-0.36987
8.09009	-0.43403	-0.33543
8.09046	-0.38342	-0.37034
8.09083	-0.57166	-0.10849
8.09119	-0.25551	-0.33562
8.09156	-0.49844	-0.27943
8.09192	-0.40785	-0.34637
8.09229	-0.24475	-0.411
8.09266	-0.35816	-0.28601
8.09302	-0.43164	-0.13475
8.09339	-0.5182	-0.24082
8.09375	-0.21415	-0.37646
8.09412	-0.4344	-0.3228
8.09448	-0.38888	-0.3375
8.09485	-0.39524	-0.30458
8.09522	-0.44386	-0.14553
8.09558	-0.53483	-0.34661
8.09595	-0.41554	-0.35959
8.09631	-0.41415	-0.32708
8.09668	-0.39953	-0.16495
8.09705	-0.32176	-0.22122
8.09741	-0.39974	-0.33733
8.09778	-0.39026	-0.26492
8.09814	-0.44294	-0.19615
8.09851	-0.41115	-0.31559
8.09887	-0.3805	-0.3383
8.09924	-0.24636	-0.30491
8.09961	-0.46266	-0.37168
8.09997	-0.30428	-0.33374
8.10034	-0.38534	-0.3535
8.1007	-0.4406	-0.23224
8.10107	-0.38647	-0.37054
8.10144	-0.27763	-0.34318
8.1018	-0.35391	-0.30739
8.10217	-0.39685	-0.21459
8.10253	-0.34726	-0.25702
8.1029	-0.20517	-0.33872
8.10326	-0.36616	-0.27939
8.10363	-0.18915	-0.18958
8.104	-0.3793	-0.17797
8.10436	-0.333	-0.2566
8.10473	-0.34293	-0.1501
8.10509	-0.33816	-0.1642
8.10546	-0.40105	-0.33731
8.10583	-0.35543	-0.34209
8.10619	-0.42808	-0.34702
8.10656	-0.32007	-0.13399
8.10692	-0.47395	-0.37191
8.10729	-0.40516	-0.17971
8.10766	-0.37367	-0.38788
8.10802	-0.40102	-0.30159
8.10839	-0.39531	-0.24545
8.10875	-0.44389	-0.27533
8.10912	-0.33232	-0.3083
8.10948	-0.42903	-0.28981
8.10985	-0.39643	-0.32513
8.11022	-0.39931	-0.26152
8.11058	-0.26978	-0.47929
8.11095	-0.37178	-0.33128
8.11131	-0.45347	-0.26396
8.11168	-0.37182	-0.11018
8.11205	-0.33016	-0.2955
8.11241	-0.2921	-0.22552
8.11278	-0.41038	-0.26975
8.11314	-0.42055	-0.2376
8.11351	-0.44454	-0.24801
8.11387	-0.33192	-0.14905
8.11424	-0.31784	-0.18677
8.11461	-0.51679	-0.20891
8.11497	-0.42946	-0.35705
8.11534	-0.41883	-0.22727
8.1157	-0.37523	-0.2116
8.11607	-0.41897	-0.22446
8.11644	-0.44379	-0.02576
8.1168	-0.47539	-0.23578
8.11717	-0.36019	-0.37397
8.11753	-0.44867	-0.12834
8.1179	-0.33717	-0.07123
8.11826	-0.47918	-0.12664
8.11863	-0.37133	-0.26951
8.119	-0.38053	-0.36792
8.11936	-0.39554	-0.23504
8.11973	-0.2966	-0.09858
8.12009	-0.45583	-0.41478
8.12046	-0.38802	-0.27611
8.12083	-0.3148	-0.39519
8.12119	-0.4204	-0.22452
8.12156	-0.24581	-0.19617
8.12192	-0.27412	-0.02062
8.12229	-0.41931	-0.17388
8.12265	-0.36412	-0.28483
8.12302	-0.32561	-0.23944
8.12339	-0.28154	-0.14691
8.12375	-0.42362	-0.2029
8.12412	-0.26075	-0.38572
8.12448	-0.30244	-0.19188
8.12485	-0.31404	-0.21874
8.12522	-0.41887	-0.15162
8.12558	-0.38148	-0.30824
8.12595	-0.49716	-0.18686
8.12631	-0.3995	-0.19641
8.12668	-0.37999	-0.34316
8.12704	-0.29148	-0.16146
8.12741	-0.51964	-0.20009
8.12778	-0.45697	-0.17838
8.12814	-0.34942	-0.09237
8.12851	-0.41518	-0.24062
8.12887	-0.28691	-0.12791
8.12924	-0.34663	-0.23507
8.12961	-0.43661	-0.10315
8.12997	-0.25068	-0.34533
8.13034	-0.4776	-0.29478
8.1307	-0.42045	-0.15652
8.13107	-0.40292	-0.16861
8.13143	-0.44354	-0.13668
8.1318	-0.38275	-0.12284
8.13217	-0.37553	-0.20978
8.13253	-0.44054	-0.23219
8.1329	-0.39725	-0.23023
8.13326	-0.3292	-0.07271
8.13363	-0.39557	-0.24269
8.134	-0.35507	-0.20836
8.13436	-0.30608	-0.09112
8.13473	-0.1731	-0.33619
8.13509	-0.39382	-0.40157
8.13546	-0.39305	-0.14746
8.13582	-0.31911	-0.24403
8.13619	-0.39392	-0.21843
8.13656	-0.42973	-0.45981
8.13692	-0.42283	-0.30036
8.13729	-0.31281	-0.21771
8.13765	-0.28013	-0.28439
8.13802	-0.2277	-0.26192
8.13839	-0.45039	-0.33597
8.13875	-0.52998	-0.32982
8.13912	-0.26455	-0.35321
8.13948	-0.21117	-0.30053
8.13985	-0.32529	-0.43255
8.14021	-0.41939	-0.29365
8.14058	-0.32685	-0.36862
8.14095	-0.35157	-0.25085
8.14131	-0.45941	-0.18603
8.14168	-0.40511	-0.28497
8.14204	-0.51338	-0.23314
8.14241	-0.44713	-0.18112
8.14278	-0.32509	-0.0085
8.14314	-0.51507	-0.16033
8.14351	-0.3377	-0.22928
8.14387	-0.49957	-0.15385
8.14424	-0.31385	-0.24587
8.1446	-0.31378	-0.1841
8.14497	-0.42394	-0.34097
8.14534	-0.44423	-0.10698
8.1457	-0.29766	-0.23935
8.14607	-0.45316	-0.20886
8.14643	-0.38219	-0.32729
8.1468	-0.43138	-0.24848
8.14717	-0.40591	-0.22376
8.14753	-0.41069	-0.23729
8.1479	-0.36072	-0.18618
8.14826	-0.44818	-0.16167
8.14863	-0.29102	-0.25649
8.14899	-0.45326	-0.15088
8.14936	-0.36158	-0.17726
8.14973	-0.44239	-0.30747
8.15009	-0.27839	-0.26565
8.15046	-0.42657	-0.08178
8.15082	-0.37234	-0.19375
8.15119	-0.34648	-0.09271
8.15156	-0.30851	0.00622
8.15192	-0.48493	-0.07396
8.15229	-0.37386	-0.12058
8.15265	-0.41003	-0.25731
8.15302	-0.51588	-0.22551
8.15338	-0.56898	-0.18535
8.15375	-0.42016	-0.12391
8.15412	-0.37607	-0.12174
8.15448	-0.4865	-0.18418
8.15485	-0.42147	-0.29094
8.15521	-0.47663	-0.1248
8.15558	-0.31467	-0.15482
8.15595	-0.62011	-0.33302
8.15631	-0.4177	-0.27034
8.15668	-0.35536	-0.18092
8.15704	-0.30692	-0.24065
8.15741	-0.32219	-0.311
8.15777	-0.42908	-0.14332
8.15814	-0.47526	-0.16067
8.15851	-0.27705	-0.29371
8.15887	-0.30456	-0.1643
8.15924	-0.39504	-0.06611
8.1596	-0.40957	-0.19219
8.15997	-0.36361	-0.15282
8.16034	-0.34122	-0.27694
8.1607	-0.33468	-0.27742
8.16107	-0.29854	-0.19177
8.16143	-0.34959	-0.12712
8.1618	-0.48992	-0.14802
8.16216	-0.41316	-0.17957
8.16253	-0.22342	-0.21673
8.1629	-0.43025	-0.11971
8.16326	-0.41621	-0.32528
8.16363	-0.51911	-0.43333
8.16399	-0.24022	0.01178
8.16436	-0.255	-0.25235
8.16473	-0.50226	-0.02376
8.16509	-0.32883	-0.24187
8.16546	-0.16774	-0.17591
8.16582	-0.35898	-0.10438
8.16619	-0.39022	-0.11388
8.16655	-0.39422	-0.13569
8.16692	-0.39003	-0.13412
8.16729	-0.41104	-0.29232
8.16765	-0.42782	-0.14597
8.16802	-0.31307	-0.15015
8.16838	-0.42277	-0.03944
8.16875	-0.40567	-0.03077
8.16912	-0.42548	-0.14074
8.16948	-0.36909	-0.21481
8.16985	-0.32053	0.02767
8.17021	-0.34586	-0.02909
8.17058	-0.47293	0.00721
8.17094	-0.35349	-0.22843
8.17131	-0.21266	-0.03544
8.17168	-0.391	0.0025
8.17204	-0.36622	0.04299
8.17241	-0.24856	-0.09191
8.17277	-0.33678	0.09726
8.17314	-0.25833	0.1126
8.17351	-0.44572	0.27406
8.17387	-0.30989	0.23372
8.17424	-0.39689	0.68985
8.1746	-0.48146	0.55396
8.17497	-0.3342	0.92196
8.17534	-0.07692	1.29323
8.1757	-0.32761	1.69202
8.17607	-0.2554	2.47025
8.17643	-0.36766	3.87571
8.1768	-0.37985	5.98908
8.17716	-0.41138	7.16882
8.17753	-0.33504	7.08172
8.1779	-0.37299	8.9987
8.17826	-0.50439	8.77682
8.17863	-0.28914	5.57632
8.17899	-0.42189	4.19508
8.17936	-0.42326	3.33039
8.17973	-0.38104	2.37877
8.18009	-0.24121	1.54123
8.18046	-0.4223	0.95398
8.18082	-0.37225	0.64898
8.18119	-0.35107	0.43986
8.18155	-0.45256	0.3214
8.18192	-0.51758	0.14895
8.18229	-0.2793	0.16889
8.18265	-0.25915	0.10594
8.18302	-0.34775	0.14703
8.18338	-0.31675	-0.19949
8.18375	-0.41731	-0.1288
8.18412	-0.28888	0.04211
8.18448	-0.33047	-0.1133
8.18485	-0.411	-0.11148
8.18521	-0.5134	-0.20315
8.18558	-0.34102	-0.3288
8.18594	-0.16609	-0.32402
8.18631	-0.41627	-0.18558
8.18668	-0.2944	-0.20508
8.18704	-0.17129	-0.1724
8.18741	-0.31591	-0.35845
8.18777	-0.27797	-0.24176
8.18814	-0.27098	-0.22272
8.18851	-0.30805	-0.3178
8.18887	-0.47865	-0.13208
8.18924	-0.256	-0.28982
8.1896	-0.42442	-0.42074
8.18997	-0.28284	-0.21185
8.19033	-0.34143	-0.27957
8.1907	-0.29452	-0.13304
8.19107	-0.5258	-0.28439
8.19143	-0.21414	-0.43272
8.1918	-0.16853	-0.27327
8.19216	-0.25397	-0.37004
8.19253	-0.42311	-0.28394
8.1929	-0.20966	-0.18532
8.19326	-0.20943	-0.41261
8.19363	-0.36215	-0.19201
8.19399	-0.28267	-0.40752
8.19436	-0.38744	-0.41415
8.19472	-0.26205	-0.36866
8.19509	-0.28779	-0.26138
8.19546	-0.3384	-0.20126
8.19582	-0.26186	-0.2476
8.19619	-0.18297	-0.23792
8.19655	-0.28089	-0.17312
8.19692	-0.28218	-0.0987
8.19729	-0.26404	-0.28161
8.19765	-0.25133	-0.17639
8.19802	-0.2515	-0.27906
8.19838	-0.17972	-0.36035
8.19875	-0.25707	-0.15364
8.19911	-0.28892	-0.24841
8.19948	-0.2409	-0.41577
8.19985	-0.09997	-0.31679
8.20021	-0.28754	-0.26921
8.20058	-0.1923	-0.37557
8.20094	-0.15422	-0.32809
8.20131	-0.26839	-0.25499
8.20168	-0.11098	-0.05159
8.20204	-0.06527	-0.10796
8.20241	-0.11425	-0.41806
8.20277	0.0076	-0.0842
8.20314	-0.1188	-0.25209
8.2035	-0.06288	-0.3328
8.20387	-0.13554	-0.38155
8.20424	-0.0707	-0.21638
8.2046	-0.09577	-0.30902
8.20497	-0.03752	-0.35568
8.20533	-0.05727	-0.30272
8.2057	0.02384	-0.37078
8.20607	0.12419	-0.43257
8.20643	0.17093	-0.19305
8.2068	0.06083	-0.31087
8.20716	0.39248	-0.29712
8.20753	0.21497	-0.3895
8.20789	0.32869	-0.28749
8.20826	0.28341	-0.29488
8.20863	0.3719	-0.30855
8.20899	0.50228	-0.31174
8.20936	0.70739	-0.31633
8.20972	0.82854	-0.20898
8.21009	1.24257	-0.10458
8.21046	1.80602	-0.32998
8.21082	2.93734	-0.21866
8.21119	4.18886	-0.2696
8.21155	5.78567	-0.43294
8.21192	5.78485	-0.35629
8.21228	6.29121	-0.24225
8.21265	7.38442	-0.11459
8.21302	10.5075	-0.40437
8.21338	16.9933	-0.3886
8.21375	22.0201	-0.33244
8.21411	17.8155	-0.23102
8.21448	9.35152	-0.18477
8.21485	6.51061	-0.27711
8.21521	4.92027	-0.36873
8.21558	4.25662	-0.29805
8.21594	3.20847	-0.30237
8.21631	2.71234	-0.1373
8.21667	1.99125	-0.21392
8.21704	1.8812	-0.25305
8.21741	1.6477	-0.21485
8.21777	1.34578	-0.04305
8.21814	1.20117	-0.32522
8.2185	0.94313	-0.25357
8.21887	0.94339	-0.22975
8.21924	0.49579	-0.2054
8.2196	0.37739	-0.43862
8.21997	0.2667	-0.28062
8.22033	0.11239	-0.33534
8.2207	0.11063	-0.45872
8.22106	-0.05825	-0.16907
8.22143	0.0617	-0.34879
8.2218	-0.01484	-0.25673
8.22216	-0.16177	-0.16778
8.22253	-0.18976	-0.2261
8.22289	-0.06111	-0.25679
8.22326	-0.08432	-0.27243
8.22363	-0.23587	-0.20476
8.22399	-0.29201	-0.32079
8.22436	-0.30364	-0.25379
8.22472	-0.34753	-0.19411
8.22509	-0.20996	-0.28294
8.22545	-0.1458	-0.29917
8.22582	-0.3865	-0.15827
8.22619	-0.34148	-0.37544
8.22655	-0.22444	-0.28022
8.22692	-0.216	-0.29971
8.22728	-0.30169	-0.30769
8.22765	-0.39368	-0.34095
8.22802	-0.248	-0.28979
8.22838	-0.38279	-0.28157
8.22875	-0.25263	-0.20245
8.22911	-0.39256	-0.02073
8.22948	-0.18399	-0.04763
8.22984	-0.16121	-0.03222
8.23021	-0.31868	-0.3086
8.23058	-0.37379	-0.30581
8.23094	-0.30922	-0.27792
8.23131	-0.22297	-0.21421
8.23167	-0.30923	-0.25437
8.23204	-0.49275	-0.25221
8.23241	-0.30345	-0.33492
8.23277	-0.3138	-0.27732
8.23314	-0.4359	-0.24764
8.2335	-0.34918	-0.30235
8.23387	-0.48819	-0.29792
8.23423	-0.31728	-0.10131
8.2346	-0.30468	-0.25251
8.23497	-0.45531	-0.24909
8.23533	-0.42957	-0.30317
8.2357	-0.35305	-0.26561
8.23606	-0.40747	-0.10664
8.23643	-0.39205	-0.37025
8.2368	-0.45875	-0.32783
8.23716	-0.38462	0.01466
8.23753	-0.28408	-0.18965
8.23789	-0.30643	-0.23232
8.23826	-0.36757	-0.25082
8.23862	-0.32244	-0.20696
8.23899	-0.42978	-0.20148
8.23936	-0.38228	-0.29138
8.23972	-0.35061	-0.21857
8.24009	-0.54051	-0.38428
8.24045	-0.43832	-0.25757
8.24082	-0.37199	-0.28674
8.24119	-0.31322	-0.177
8.24155	-0.4518	-0.16033
8.24192	-0.35219	-0.24712
8.24228	-0.38994	-0.32286
8.24265	-0.31405	-0.21614
8.24301	-0.34551	-0.17821
8.24338	-0.51441	-0.32381
8.24375	-0.43322	-0.0695
8.24411	-0.38796	-0.23616
8.24448	-0.4821	-0.29734
8.24484	-0.24375	-0.20351
8.24521	-0.39222	-0.39088
8.24558	-0.55208	-0.21874
8.24594	-0.5048	-0.35716
8.24631	-0.33728	-0.13636
8.24667	-0.43959	-0.15788
8.24704	-0.43112	-0.32608
8.24741	-0.46871	-0.15692
8.24777	-0.39645	-0.27138
8.24814	-0.31824	-0.23798
8.2485	-0.41372	-0.22236
8.24887	-0.43666	-0.07604
8.24923	-0.49311	-0.32307
8.2496	-0.51018	-0.32061
8.24997	-0.46152	-0.33719
8.25033	-0.45526	-0.3201
8.2507	-0.22319	-0.28093
8.25106	-0.38872	-0.4221
8.25143	-0.38132	-0.37102
8.2518	-0.3645	-0.17131
8.25216	-0.36528	-0.41914
8.25253	-0.38308	-0.36207
8.25289	-0.44274	-0.24642
8.25326	-0.53999	-0.21553
8.25362	-0.40819	-0.2279
8.25399	-0.3646	-0.38537
8.25436	-0.40994	-0.22414
8.25472	-0.38421	-0.34295
8.25509	-0.40007	-0.26901
8.25545	-0.39408	-0.32959
8.25582	-0.40613	-0.41962
8.25619	-0.40658	-0.25372
8.25655	-0.33885	-0.19285
8.25692	-0.36664	-0.195
8.25728	-0.34554	-0.16902
8.25765	-0.34078	-0.34068
8.25801	-0.34213	-0.36796
8.25838	-0.39589	-0.3392
8.25875	-0.40491	-0.20131
8.25911	-0.51875	-0.31273
8.25948	-0.43887	-0.14027
8.25984	-0.43549	-0.27086
8.26021	-0.36056	-0.28265
8.26058	-0.37789	-0.16028
8.26094	-0.57793	-0.23568
8.26131	-0.27256	-0.27528
8.26167	-0.30244	-0.31413
8.26204	-0.26533	-0.37197
8.2624	-0.30036	-0.33404
8.26277	-0.33149	-0.32995
8.26314	-0.33618	-0.35556
8.2635	-0.52017	-0.20292
8.26387	-0.59059	-0.31807
8.26423	-0.3593	-0.26845
8.2646	-0.43447	-0.24998
8.26497	-0.34611	-0.31956
8.26533	-0.45581	-0.26232
8.2657	-0.17529	-0.32726
8.26606	-0.46806	-0.2489
8.26643	-0.40225	-0.14486
8.26679	-0.45482	-0.11379
8.26716	-0.30714	-0.21064
8.26753	-0.24423	-0.30449
8.26789	-0.32074	-0.2522
8.26826	-0.45763	-0.26678
8.26862	-0.31346	-0.27851
8.26899	-0.39693	-0.35899
8.26936	-0.34853	-0.11136
8.26972	-0.17714	-0.31115
8.27009	-0.296	-0.14138
8.27045	-0.39687	-0.29239
8.27082	-0.38323	-0.36609
8.27118	-0.39072	-0.07494
8.27155	-0.31803	-0.09211
8.27192	-0.34689	-0.30039
8.27228	-0.21668	-0.22499
8.27265	-0.36661	-0.32455
8.27301	-0.28601	-0.33971
8.27338	-0.46018	-0.20608
8.27375	-0.32302	-0.27905
8.27411	-0.42319	-0.14743
8.27448	-0.38966	-0.21583
8.27484	-0.51808	-0.10641
8.27521	-0.29967	-0.19154
8.27557	-0.39222	-0.24186
8.27594	-0.41785	-0.15111
8.27631	-0.35708	-0.32999
8.27667	-0.35424	-0.24181
8.27704	-0.38067	-0.08379
8.2774	-0.36715	-0.28682
8.27777	-0.3677	-0.22528
8.27814	-0.42455	-0.13487
8.2785	-0.42796	-0.35834
8.27887	-0.35565	-0.37074
8.27923	-0.50102	-0.38087
8.2796	-0.35107	-0.30846
8.27996	-0.46707	-0.25623
8.28033	-0.3008	-0.22614
8.2807	-0.41476	-0.21076
8.28106	-0.38847	-0.26768
8.28143	-0.36011	-0.12513
8.28179	-0.29436	-0.34678
8.28216	-0.29754	-0.23806
8.28253	-0.32472	-0.22993
8.28289	-0.5048	-0.17761
8.28326	-0.3709	-0.28224
8.28362	-0.37781	-0.41168
8.28399	-0.36885	-0.27131
8.28435	-0.3346	-0.18538
8.28472	-0.34352	-0.41121
8.28509	-0.38822	-0.08679
8.28545	-0.4356	-0.13148
8.28582	-0.32489	-0.08615
8.28618	-0.43566	-0.21389
8.28655	-0.52372	-0.24014
8.28692	-0.36471	-0.16978
8.28728	-0.36051	-0.33425
8.28765	-0.39451	-0.25315
8.28801	-0.29255	-0.13842
8.28838	-0.34485	-0.36263
8.28874	-0.43525	-0.2478
8.28911	-0.31865	-0.26563
8.28948	-0.30041	-0.2446
8.28984	-0.2996	-0.19456
8.29021	-0.41955	-0.34671
8.29057	-0.41316	-0.34109
8.29094	-0.4647	-0.26876
8.29131	-0.34121	-0.22183
8.29167	-0.48792	-0.30685
8.29204	-0.42916	-0.35201
8.2924	-0.47484	-0.23689
8.29277	-0.3958	-0.27114
8.29313	-0.43437	-0.1336
8.2935	-0.4268	-0.211
8.29387	-0.33074	-0.30219
8.29423	-0.31738	-0.27724
8.2946	-0.48281	-0.34257
8.29496	-0.40295	-0.19863
8.29533	-0.36962	-0.24549
8.2957	-0.39476	-0.34807
8.29606	-0.40234	-0.11694
8.29643	-0.41791	-0.28616
8.29679	-0.36574	-0.26741
8.29716	-0.29873	-0.14032
8.29752	-0.38161	-0.17577
8.29789	-0.50033	-0.19715
8.29826	-0.47984	-0.31301
8.29862	-0.42743	-0.21061
8.29899	-0.33178	-0.18582
8.29935	-0.29507	-0.21764
8.29972	-0.40233	-0.27202
8.30009	-0.46283	-0.32837
8.30045	-0.36125	-0.21192
8.30082	-0.38649	-0.19756
8.30118	-0.44856	-0.32618
8.30155	-0.45856	-0.22665
8.30191	-0.38517	-0.22204
8.30228	-0.394	-0.32776
8.30265	-0.42709	-0.2427
8.30301	-0.28734	-0.3126
8.30338	-0.34728	-0.29069
8.30374	-0.33015	-0.07285
8.30411	-0.33991	-0.18654
8.30448	-0.4061	-0.3629
8.30484	-0.42322	-0.3673
8.30521	-0.49682	-0.42013
8.30557	-0.44182	-0.26321
8.30594	-0.51588	-0.2535
8.3063	-0.41403	-0.19219
8.30667	-0.42249	-0.11392
8.30704	-0.37265	-0.25729
8.3074	-0.43308	-0.19757
8.30777	-0.259	-0.12675
8.30813	-0.52165	-0.31789
8.3085	-0.37573	-0.35785
8.30887	-0.39781	-0.34933
8.30923	-0.40313	-0.24946
8.3096	-0.45429	-0.14269
8.30996	-0.32945	-0.44498
8.31033	-0.43047	-0.28505
8.31069	-0.46817	-0.28491
8.31106	-0.28775	-0.29581
8.31143	-0.4462	-0.19871
8.31179	-0.35007	-0.22016
8.31216	-0.27143	-0.15544
8.31252	-0.28956	-0.30156
8.31289	-0.28536	-0.29464
8.31326	-0.346	-0.17929
8.31362	-0.34023	-0.26792
8.31399	-0.35846	-0.21487
8.31435	-0.42644	-0.40351
8.31472	-0.37406	-0.19136
8.31509	-0.38635	-0.35185
8.31545	-0.34152	-0.29418
8.31582	-0.31246	-0.13392
8.31618	-0.39699	-0.44292
8.31655	-0.29266	-0.06104
8.31691	-0.44351	-0.308
8.31728	-0.39262	-0.30988
8.31765	-0.4231	-0.25325
8.31801	-0.44305	-0.2651
8.31838	-0.40997	-0.10544
8.31874	-0.35375	-0.28582
8.31911	-0.38292	-0.2785
8.31948	-0.46046	-0.15852
8.31984	-0.35138	-0.31383
8.32021	-0.31635	-0.1159
8.32057	-0.3885	-0.29496
8.32094	-0.39275	-0.19376
8.3213	-0.373	-0.35025
8.32167	-0.56629	-0.1866
8.32204	-0.33044	-0.25018
8.3224	-0.3239	-0.2383
8.32277	-0.5278	-0.38858
8.32313	-0.51002	-0.28615
8.3235	-0.27726	-0.28173
8.32387	-0.36941	-0.19404
8.32423	-0.33363	-0.19795
8.3246	-0.41506	-0.08213
8.32496	-0.30608	-0.24192
8.32533	-0.37912	-0.4327
8.32569	-0.30536	-0.24942
8.32606	-0.31054	-0.4757
8.32643	-0.51304	-0.19837
8.32679	-0.32854	-0.14539
8.32716	-0.30454	-0.38014
8.32752	-0.43455	-0.1115
8.32789	-0.38226	-0.26829
8.32826	-0.18536	-0.23252
8.32862	-0.38932	-0.27943
8.32899	-0.4238	-0.33323
8.32935	-0.35174	-0.34792
8.32972	-0.31492	-0.2327
8.33008	-0.47333	-0.21489
8.33045	-0.27872	-0.13515
8.33082	-0.24698	-0.28111
8.33118	-0.40055	-0.2314
8.33155	-0.48786	-0.13872
8.33191	-0.39596	-0.0678
8.33228	-0.49284	-0.19359
8.33265	-0.39001	-0.33388
8.33301	-0.43326	-0.20672
8.33338	-0.31002	-0.29489
8.33374	-0.29123	-0.20217
8.33411	-0.41834	-0.17613
8.33447	-0.32218	-0.32872
8.33484	-0.48008	-0.28285
8.33521	-0.23311	-0.14317
8.33557	-0.23333	-0.17053
8.33594	-0.42536	-0.18539
8.3363	-0.24105	-0.38971
8.33667	-0.394	-0.17018
8.33704	-0.37992	-0.19909
8.3374	-0.26588	-0.20104
8.33777	-0.44277	-0.36234
8.33813	-0.33752	-0.09903
8.3385	-0.30404	-0.17971
8.33886	-0.45161	-0.32792
8.33923	-0.33647	-0.35867
8.3396	-0.42795	-0.18921
8.33996	-0.13166	-0.31118
8.34033	-0.46328	-0.25199
8.34069	-0.29791	-0.12506
8.34106	-0.32116	-0.11093
8.34143	-0.36348	-0.20307
8.34179	-0.52338	-0.24262
8.34216	-0.40342	-0.25737
8.34252	-0.44385	-0.17629
8.34289	-0.3992	-0.29796
8.34325	-0.40957	-0.26023
8.34362	-0.41465	-0.17982
8.34399	-0.49952	-0.28782
8.34435	-0.39116	-0.1921
8.34472	-0.38489	-0.15014
8.34508	-0.38761	-0.24573
8.34545	-0.37636	-0.11493
8.34582	-0.3697	-0.19589
8.34618	-0.32342	-0.29141
8.34655	-0.51546	-0.16168
8.34691	-0.33915	-0.34535
8.34728	-0.47358	-0.40845
8.34764	-0.29198	-0.28977
8.34801	-0.41236	-0.31076
8.34838	-0.33423	-0.27084
8.34874	-0.5386	-0.12319
8.34911	-0.35145	-0.11013
8.34947	-0.41262	-0.20266
8.34984	-0.339	-0.35347
8.35021	-0.37284	-0.40798
8.35057	-0.45949	-0.34172
8.35094	-0.59897	-0.25542
8.3513	-0.44364	-0.33232
8.35167	-0.44883	-0.30405
8.35203	-0.31592	-0.23785
8.3524	-0.53158	-0.22695
8.35277	-0.43787	-0.29822
8.35313	-0.27392	-0.1344
8.3535	-0.28379	-0.53009
8.35386	-0.32345	-0.22713
8.35423	-0.48327	-0.27697
8.3546	-0.46598	-0.17974
8.35496	-0.50655	-0.2097
8.35533	-0.31192	-0.20221
8.35569	-0.50002	-0.30932
8.35606	-0.23219	-0.06846
8.35642	-0.30347	-0.34862
8.35679	-0.4909	-0.20442
8.35716	-0.50682	-0.34593
8.35752	-0.27641	-0.28342
8.35789	-0.51034	-0.21759
8.35825	-0.39752	-0.42592
8.35862	-0.40271	-0.2125
8.35899	-0.50011	-0.25821
8.35935	-0.32621	-0.33331
8.35972	-0.42362	-0.38284
8.36008	-0.39759	-0.1454
8.36045	-0.1894	-0.36452
8.36081	-0.56274	-0.2632
8.36118	-0.38754	-0.26123
8.36155	-0.25308	-0.26204
8.36191	-0.37327	-0.34923
8.36228	-0.24024	-0.25597
8.36264	-0.46813	-0.18108
8.36301	-0.492	-0.31412
8.36338	-0.64974	-0.2401
8.36374	-0.43005	-0.32075
8.36411	-0.43725	-0.33738
8.36447	-0.51474	-0.24237
8.36484	-0.47505	-0.2962
8.3652	-0.53031	-0.22581
8.36557	-0.38818	-0.40955
8.36594	-0.44897	-0.27357
8.3663	-0.51972	-0.20421
8.36667	-0.43947	-0.10474
8.36703	-0.35424	-0.27825
8.3674	-0.35792	-0.28966
8.36777	-0.46548	-0.31321
8.36813	-0.19576	-0.18582
8.3685	-0.43921	-0.26016
8.36886	-0.39174	-0.46404
8.36923	-0.47448	-0.16435
8.36959	-0.50861	-0.33493
8.36996	-0.43776	-0.25373
8.37033	-0.39895	-0.10092
8.37069	-0.47109	-0.29118
8.37106	-0.35989	-0.21261
8.37142	-0.4245	-0.24374
8.37179	-0.43178	-0.2588
8.37216	-0.45466	-0.2601
8.37252	-0.33257	-0.23213
8.37289	-0.49077	-0.17507
8.37325	-0.37431	-0.3069
8.37362	-0.53782	-0.26306
8.37398	-0.4284	-0.31269
8.37435	-0.5147	-0.22897
8.37472	-0.38036	-0.2787
8.37508	-0.33658	-0.26564
8.37545	-0.54616	-0.19905
8.37581	-0.4129	-0.29268
8.37618	-0.41195	-0.27327
8.37655	-0.56034	-0.20972
8.37691	-0.48965	-0.35738
8.37728	-0.32572	-0.16873
8.37764	-0.51063	-0.12211
8.37801	-0.43719	-0.17218
8.37837	-0.43032	-0.17809
8.37874	-0.36977	-0.28166
8.37911	-0.36206	-0.21098
8.37947	-0.47707	-0.26044
8.37984	-0.48125	-0.20333
8.3802	-0.29966	-0.29221
8.38057	-0.28485	-0.24799
8.38094	-0.40754	-0.16589
8.3813	-0.43195	-0.16135
8.38167	-0.47215	-0.09972
8.38203	-0.36179	-0.12596
8.3824	-0.44414	-0.13455
8.38277	-0.42221	-0.14508
8.38313	-0.43752	-0.0335
8.3835	-0.37937	-0.21466
8.38386	-0.40216	-0.20935
8.38423	-0.30942	-0.29526
8.38459	-0.293	-0.27451
8.38496	-0.31326	-0.33533
8.38533	-0.34483	-0.10079
8.38569	-0.53369	-0.15561
8.38606	-0.51491	-0.05432
8.38642	-0.35496	-0.06192
8.38679	-0.28271	-0.23138
8.38716	-0.41278	0.04774
8.38752	-0.48306	-0.09109
8.38789	-0.38435	0.02944
8.38825	-0.50778	-0.03083
8.38862	-0.31552	0.22859
8.38898	-0.37233	0.35199
8.38935	-0.45737	0.43958
8.38972	-0.37286	0.51753
8.39008	-0.45397	1.02589
8.39045	-0.39969	1.28721
8.39081	-0.43125	2.11851
8.39118	-0.27338	3.47314
8.39155	-0.38501	4.18283
8.39191	-0.35491	4.01445
8.39228	-0.39728	5.10137
8.39264	-0.31426	4.7578
8.39301	-0.36016	3.28328
8.39337	-0.31525	2.38237
8.39374	-0.51483	1.74422
8.39411	-0.34104	1.33574
8.39447	-0.27342	0.81197
8.39484	-0.40135	0.36271
8.3952	-0.32065	0.27953
8.39557	-0.3396	0.24639
8.39594	-0.34023	0.11973
8.3963	-0.36091	-0.01204
8.39667	-0.44488	0.0149
8.39703	-0.2023	0.01358
8.3974	-0.41743	0.02155
8.39776	-0.2062	-0.13998
8.39813	-0.37811	-0.1008
8.3985	-0.43579	-0.14289
8.39886	-0.38598	-0.05574
8.39923	-0.31694	-0.12347
8.39959	-0.41794	-0.19598
8.39996	-0.33875	-0.14956
8.40033	-0.3537	-0.24653
8.40069	-0.3673	-0.1145
8.40106	-0.26244	-0.25169
8.40142	-0.39272	-0.18432
8.40179	-0.2934	-0.20932
8.40215	-0.25996	-0.15685
8.40252	-0.45586	-0.20876
8.40289	-0.34056	-0.39621
8.40325	-0.33857	-0.18699
8.40362	-0.45501	-0.40963
8.40398	-0.39114	-0.11849
8.40435	-0.44013	-0.45991
8.40472	-0.3764	-0.31772
8.40508	-0.43361	-0.29736
8.40545	-0.36087	-0.16524
8.40581	-0.36463	-0.34205
8.40618	-0.38956	-0.16434
8.40654	-0.25701	-0.10852
8.40691	-0.39176	-0.31766
8.40728	-0.38881	-0.26721
8.40764	-0.48867	-0.21691
8.40801	-0.29076	-0.28639
8.40837	-0.27262	-0.13678
8.40874	-0.46337	-0.29624
8.40911	-0.31707	-0.25478
8.40947	-0.40757	-0.24513
8.40984	-0.44938	-0.20397
8.4102	-0.38193	-0.06899
8.41057	-0.49497	-0.3064
8.41093	-0.3731	-0.26635
8.4113	-0.50406	-0.16134
8.41167	-0.40421	-0.15371
8.41203	-0.38676	-0.11321
8.4124	-0.26269	-0.4138
8.41276	-0.4545	-0.36547
8.41313	-0.48174	-0.32288
8.4135	-0.46387	-0.13646
8.41386	-0.23745	-0.24666
8.41423	-0.42337	-0.18287
8.41459	-0.37689	-0.43447
8.41496	-0.43397	-0.33918
8.41532	-0.43471	-0.21511
8.41569	-0.3897	-0.18855
8.41606	-0.33308	-0.25017
8.41642	-0.46952	-0.38758
8.41679	-0.40964	-0.15287
8.41715	-0.32894	-0.22658
8.41752	-0.33801	-0.49769
8.41789	-0.41162	-0.214
8.41825	-0.27515	-0.13847
8.41862	-0.38329	-0.29861
8.41898	-0.3868	-0.25615
8.41935	-0.37802	-0.20532
8.41971	-0.36092	-0.07333
8.42008	-0.40929	-0.32419
8.42045	-0.36761	-0.23382
8.42081	-0.50177	-0.26283
8.42118	-0.2832	-0.27079
8.42154	-0.49078	-0.23217
8.42191	-0.42359	-0.11597
8.42228	-0.44915	-0.27201
8.42264	-0.28761	-0.21603
8.42301	-0.49796	-0.25371
8.42337	-0.29489	-0.11054
8.42374	-0.33258	-0.31366
8.4241	-0.08921	-0.3289
8.42447	-0.28374	-0.22062
8.42484	-0.35082	-0.18955
8.4252	-0.31299	-0.32052
8.42557	-0.31099	-0.25932
8.42593	-0.16637	-0.16129
8.4263	-0.25846	-0.38341
8.42667	-0.37899	-0.36663
8.42703	-0.36975	-0.29361
8.4274	-0.46954	-0.27862
8.42776	-0.45201	-0.20099
8.42813	-0.36295	-0.43293
8.42849	-0.4717	-0.13191
8.42886	-0.22237	-0.34283
8.42923	-0.37599	-0.16483
8.42959	-0.47962	-0.37747
8.42996	-0.40764	-0.14605
8.43032	-0.50462	-0.24164
8.43069	-0.3982	-0.34421
8.43106	-0.35925	-0.24897
8.43142	-0.42253	-0.14843
8.43179	-0.58991	-0.36232
8.43215	-0.43064	-0.20971
8.43252	-0.37248	-0.36534
8.43288	-0.41378	-0.32622
8.43325	-0.45875	-0.40945
8.43362	-0.32428	-0.12866
8.43398	-0.41297	-0.20093
8.43435	-0.37517	-0.21358
8.43471	-0.37586	-0.16132
8.43508	-0.4993	-0.24731
8.43545	-0.42622	-0.2539
8.43581	-0.33944	-0.41192
8.43618	-0.35388	-0.28275
8.43654	-0.36081	-0.27797
8.43691	-0.3396	-0.34751
8.43727	-0.48424	-0.30097
8.43764	-0.35335	-0.40213
8.43801	-0.46816	-0.27356
8.43837	-0.41987	-0.17901
8.43874	-0.31016	-0.22793
8.4391	-0.39286	-0.22677
8.43947	-0.4673	-0.32762
8.43984	-0.50249	-0.35534
8.4402	-0.45166	-0.19597
8.44057	-0.44951	-0.25539
8.44093	-0.52998	-0.28213
8.4413	-0.36987	-0.30816
8.44166	-0.3785	-0.27024
8.44203	-0.38767	-0.27208
8.4424	-0.36154	-0.43828
8.44276	-0.36624	-0.2547
8.44313	-0.45831	-0.28892
8.44349	-0.38809	-0.11515
8.44386	-0.37492	-0.30278
8.44423	-0.28091	-0.17218
8.44459	-0.33008	-0.20696
8.44496	-0.30807	-0.28749
8.44532	-0.45536	-0.26254
8.44569	-0.39663	-0.20454
8.44605	-0.23698	-0.34779
8.44642	-0.28361	-0.32461
8.44679	-0.33067	-0.19506
8.44715	-0.44145	-0.17953
8.44752	-0.38236	-0.24215
8.44788	-0.30319	-0.30815
8.44825	-0.41105	-0.24518
8.44862	-0.50877	-0.35589
8.44898	-0.35342	-0.21838
8.44935	-0.47398	-0.05873
8.44971	-0.50675	-0.21397
8.45008	-0.34624	-0.17267
8.45044	-0.37859	-0.33455
8.45081	-0.40453	-0.14005
8.45118	-0.58728	-0.23538
8.45154	-0.32706	-0.39872
8.45191	-0.36265	-0.20964
8.45227	-0.38152	-0.25986
8.45264	-0.48584	-0.20551
8.45301	-0.32951	-0.24583
8.45337	-0.39316	-0.22137
8.45374	-0.39745	-0.12491
8.4541	-0.33185	-0.24278
8.45447	-0.33172	-0.39616
8.45484	-0.47196	-0.23438
8.4552	-0.49759	-0.401
8.45557	-0.3394	-0.18007
8.45593	-0.32061	-0.30681
8.4563	-0.38506	-0.37916
8.45666	-0.32417	-0.22014
8.45703	-0.33205	-0.25179
8.4574	-0.35718	-0.27468
8.45776	-0.31697	-0.2376
8.45813	-0.31334	-0.19261
8.45849	-0.41186	-0.14396
8.45886	-0.43128	-0.3466
8.45923	-0.36534	-0.23251
8.45959	-0.41465	-0.1964
8.45996	-0.41835	-0.30845
8.46032	-0.55569	-0.299
8.46069	-0.39391	-0.33128
8.46105	-0.33627	-0.37387
8.46142	-0.54061	-0.27224
8.46179	-0.45532	-0.17051
8.46215	-0.42024	-0.23712
8.46252	-0.37094	-0.2848
8.46288	-0.36828	-0.42945
8.46325	-0.4482	-0.27214
8.46362	-0.31886	-0.1405
8.46398	-0.44195	-0.29326
8.46435	-0.44933	-0.21009
8.46471	-0.35896	-0.28077
8.46508	-0.41655	-0.22383
8.46544	-0.31587	-0.22852
8.46581	-0.3379	-0.31323
8.46618	-0.3821	-0.15971
8.46654	-0.38473	-0.30078
8.46691	-0.4049	-0.17464
8.46727	-0.19694	-0.2933
8.46764	-0.48535	-0.22359
8.46801	-0.40619	-0.5023
8.46837	-0.35661	-0.22763
8.46874	-0.57101	-0.31791
8.4691	-0.44225	-0.29494
8.46947	-0.35811	-0.31793
8.46983	-0.39953	-0.32661
8.4702	-0.42176	-0.29645
8.47057	-0.40944	-0.30348
8.47093	-0.4915	-0.36759
8.4713	-0.50745	-0.20147
8.47166	-0.36478	-0.32642
8.47203	-0.3511	-0.27257
8.4724	-0.45691	-0.11099
8.47276	-0.3219	-0.29614
8.47313	-0.41614	-0.45314
8.47349	-0.45577	-0.23784
8.47386	-0.37812	-0.27644
8.47422	-0.47612	-0.18388
8.47459	-0.37874	-0.2441
8.47496	-0.44904	-0.10649
8.47532	-0.47046	-0.30786
8.47569	-0.36563	-0.36523
8.47605	-0.45595	-0.26706
8.47642	-0.53728	-0.27984
8.47679	-0.51002	-0.22833
8.47715	-0.46675	-0.31291
8.47752	-0.25748	-0.46208
8.47788	-0.44426	-0.27236
8.47825	-0.52889	-0.22328
8.47861	-0.54929	-0.2621
8.47898	-0.36716	-0.20815
8.47935	-0.3871	-0.3537
8.47971	-0.45509	-0.29877
8.48008	-0.34044	-0.12293
8.48044	-0.39729	-0.41788
8.48081	-0.22583	-0.28434
8.48118	-0.34726	-0.09052
8.48154	-0.48248	-0.2397
8.48191	-0.42612	-0.27413
8.48227	-0.35191	-0.34585
8.48264	-0.33944	-0.25031
8.483	-0.45785	-0.20509
8.48337	-0.35549	-0.37074
8.48374	-0.44006	-0.22937
8.4841	-0.47846	-0.15046
8.48447	-0.36001	-0.33629
8.48483	-0.44377	-0.21611
8.4852	-0.49553	-0.33463
8.48557	-0.38304	-0.28272
8.48593	-0.35196	-0.25668
8.4863	-0.38541	-0.23395
8.48666	-0.47407	-0.43423
8.48703	-0.48515	-0.31026
8.48739	-0.41054	-0.25945
8.48776	-0.58947	-0.1604
8.48813	-0.26005	-0.24942
8.48849	-0.5366	-0.1736
8.48886	-0.39487	-0.2947
8.48922	-0.33514	-0.36994
8.48959	-0.42372	-0.16456
8.48996	-0.41465	-0.23359
8.49032	-0.40067	-0.37552
8.49069	-0.43535	-0.3514
8.49105	-0.35119	-0.34042
8.49142	-0.38707	-0.26127
8.49178	-0.45699	-0.17999
8.49215	-0.44052	-0.22196
8.49252	-0.39198	-0.13855
8.49288	-0.44511	-0.29558
8.49325	-0.46261	-0.30013
8.49361	-0.3741	-0.33925
8.49398	-0.21638	-0.22415
8.49435	-0.50711	-0.23086
8.49471	-0.40968	-0.27927
8.49508	-0.37541	-0.3171
8.49544	-0.35789	-0.3291
8.49581	-0.46628	-0.24943
8.49617	-0.47267	-0.25221
8.49654	-0.57131	-0.23147
8.49691	-0.44288	-0.17321
8.49727	-0.37266	-0.19335
8.49764	-0.36965	-0.28991
8.498	-0.31889	-0.22134
8.49837	-0.30232	-0.18201
8.49874	-0.43013	-0.32689
8.4991	-0.40234	-0.30652
8.49947	-0.32483	-0.18125
8.49983	-0.25573	-0.21808
8.5002	-0.3738	-0.23568
8.50056	-0.46859	-0.27789
8.50093	-0.44751	-0.23057
8.5013	-0.2985	-0.35248
8.50166	-0.45873	-0.26805
8.50203	-0.20429	-0.17826
8.50239	-0.36692	-0.42101
8.50276	-0.52676	-0.42835
8.50313	-0.46019	-0.30064
8.50349	-0.4653	-0.38584
8.50386	-0.44024	-0.32623
8.50422	-0.43093	-0.25919
8.50459	-0.43397	-0.13151
8.50495	-0.41856	-0.19629
8.50532	-0.39516	-0.20966
8.50569	-0.48602	-0.07819
8.50605	-0.31177	-0.31308
8.50642	-0.43889	-0.27181
8.50678	-0.44845	-0.41761
8.50715	-0.46898	-0.27933
8.50752	-0.19409	-0.30575
8.50788	-0.42956	-0.28891
8.50825	-0.33184	-0.10971
8.50861	-0.24376	-0.26084
8.50898	-0.32776	-0.26266
8.50934	-0.41137	-0.25662
8.50971	-0.36666	-0.34936
8.51008	-0.34625	-0.38217
8.51044	-0.24531	-0.19996
8.51081	-0.51561	-0.50636
8.51117	-0.61306	-0.195
8.51154	-0.42086	-0.25454
8.51191	-0.40065	-0.1335
8.51227	-0.54273	-0.25544
8.51264	-0.42439	-0.29991
8.513	-0.42702	-0.38191
8.51337	-0.3344	-0.39241
8.51373	-0.34872	-0.33414
8.5141	-0.46273	-0.24998
8.51447	-0.4615	-0.12807
8.51483	-0.35552	-0.02667
8.5152	-0.32584	-0.24615
8.51556	-0.45994	-0.15347
8.51593	-0.48135	-0.45472
8.5163	-0.39477	-0.14889
8.51666	-0.35884	-0.34273
8.51703	-0.56024	-0.06043
8.51739	-0.44283	-0.12513
8.51776	-0.31956	-0.16965
8.51812	-0.48247	-0.34986
8.51849	-0.28357	-0.42056
8.51886	-0.47651	-0.23025
8.51922	-0.35276	-0.23491
8.51959	-0.47002	-0.29769
8.51995	-0.53814	-0.23172
8.52032	-0.30861	-0.05133
8.52069	-0.48647	-0.08575
8.52105	-0.28	-0.26479
8.52142	-0.41095	-0.2995
8.52178	-0.38124	-0.21851
8.52215	-0.44346	-0.19992
8.52252	-0.45939	-0.2523
8.52288	-0.47323	-0.22613
8.52325	-0.38726	-0.28145
8.52361	-0.40303	-0.26404
8.52398	-0.43831	-0.10679
8.52434	-0.31309	-0.2139
8.52471	-0.34501	-0.19786
8.52508	-0.41402	-0.34139
8.52544	-0.32464	-0.3334
8.52581	-0.28771	-0.2511
8.52617	-0.25376	-0.14758
8.52654	-0.49892	-0.37659
8.52691	-0.26033	-0.25758
8.52727	-0.4601	-0.3182
8.52764	-0.3019	-0.12698
8.528	-0.41743	-0.25273
8.52837	-0.42264	-0.26009
8.52873	-0.52389	-0.2673
8.5291	-0.43874	-0.29621
8.52947	-0.35288	-0.24783
8.52983	-0.37293	-0.3581
8.5302	-0.48979	-0.13451
8.53056	-0.40905	-0.3368
8.53093	-0.38526	-0.32595
8.5313	-0.49486	-0.3416
[truncated: 325 more rows]

## Sheet: E
Potential (V vs. RHE )	FEHCOO-(%)	STD	TOF (h-1)	STD
0.8	81.44	8.02069	602.03	59.3026
0.9	93.46	5.43876	2467.35	143.582
1	98.4	1.83893	4449.06	88.0404
1.1	89.09	3.35384	5111.31	192.468
1.2	81.23	4.49249	4918.21	271.992

## Sheet: F
time (h)	Current density (mA cm-2)	time (h)	FE(%)
0.000277778	1.594	2	99.67
0.000555556	1.598	4	95.72
0.000833333	1.614	6	97.89
0.00111	1.633	8	95.72
0.00139	1.637	10	94.68
0.00167	1.625
0.00194	1.622
0.00222	1.614
0.0025	1.61
0.00278	1.604
0.00306	1.61
0.00333	1.603
0.00361	1.593
0.00389	1.586
0.00417	1.573
0.00444	1.582
0.00472	1.61
0.005	1.592
0.00528	1.599
0.00556	1.588
0.00583	1.575
0.00611	1.566
0.00639	1.565
0.00667	1.553
0.00694	1.561
0.00722	1.561
0.0075	1.533
0.00778	1.572
0.00806	1.526
0.00833	1.536
0.00861	1.583
0.00889	1.57
0.00917	1.552
0.00944	1.542
0.00972	1.539
0.01	1.529
0.01028	1.534
0.01056	1.526
0.01083	1.53
0.01111	1.527
0.01139	1.526
0.01167	1.5
0.01194	1.522
0.01222	1.552
0.0125	1.526
0.01278	1.524
0.01306	1.517
0.01333	1.511
0.01361	1.512
0.01389	1.513
0.01417	1.516
0.01444	1.508
0.01472	1.511
0.015	1.497
0.01528	1.495
0.01556	1.518
0.01583	1.49
0.01611	1.479
0.01639	1.475
0.01667	1.45
0.01694	1.494
0.01722	1.52
0.0175	1.506
0.01778	1.494
0.01806	1.467
0.01833	1.433
0.01861	1.414
0.01889	1.408
0.01917	1.482
0.01944	1.479
0.01972	1.453
0.02	1.439
0.02028	1.425
0.02056	1.412
0.02083	1.406
0.02111	1.406
0.02139	1.397
0.02167	1.398
0.02194	1.385
0.02222	1.412
0.0225	1.399
0.02278	1.394
0.02306	1.395
0.02333	1.403
0.02361	1.403
0.02389	1.405
0.02417	1.429
0.02444	1.448
0.02472	1.454
0.025	1.447
0.02528	1.441
0.02556	1.455
0.02583	1.482
0.02611	1.469
0.02639	1.468
0.02667	1.454
0.02694	1.449
0.02722	1.442
0.0275	1.441
0.02778	1.438
0.02806	1.428
0.02833	1.432
0.02861	1.434
0.02889	1.43
0.02917	1.426
0.02944	1.437
0.02972	1.443
0.03	1.446
0.03028	1.473
0.03056	1.484
0.03083	1.466
0.03111	1.467
0.03139	1.473
0.03167	1.463
0.03194	1.467
0.03222	1.459
0.0325	1.468
0.03278	1.463
0.03306	1.437
0.03333	1.431
0.03361	1.438
0.03389	1.445
0.03417	1.443
0.03444	1.444
0.03472	1.443
0.035	1.458
0.03528	1.437
0.03556	1.448
0.03583	1.451
0.03611	1.454
0.03639	1.448
0.03667	1.453
0.03694	1.462
0.03722	1.485
0.0375	1.482
0.03778	1.467
0.03806	1.463
0.03833	1.463
0.03861	1.46
0.03889	1.457
0.03917	1.443
0.03944	1.436
0.03972	1.451
0.04	1.473
0.04028	1.462
0.04056	1.451
0.04083	1.454
0.04111	1.509
0.04139	1.491
0.04167	1.471
0.04194	1.47
0.04222	1.481
0.0425	1.493
0.04278	1.491
0.04306	1.486
0.04333	1.494
0.04361	1.496
0.04389	1.49
0.04417	1.488
0.04444	1.481
0.04472	1.473
0.045	1.481
0.04528	1.474
0.04556	1.468
0.04583	1.473
0.04611	1.484
0.04639	1.473
0.04667	1.466
0.04694	1.467
0.04722	1.482
0.0475	1.477
0.04778	1.473
0.04806	1.472
0.04833	1.47
0.04861	1.473
0.04889	1.482
0.04917	1.467
0.04944	1.456
0.04972	1.496
0.05	1.449
0.05028	1.444
0.05056	1.461
0.05083	1.465
0.05111	1.456
0.05139	1.453
0.05167	1.467
0.05194	1.447
0.05222	1.437
0.0525	1.447
0.05278	1.447
0.05306	1.449
0.05333	1.433
0.05361	1.435
0.05389	1.444
0.05417	1.454
0.05444	1.445
0.05472	1.44
0.055	1.44
0.05528	1.438
0.05556	1.457
0.05583	1.452
0.05611	1.448
0.05639	1.448
0.05667	1.441
0.05694	1.449
0.05722	1.447
0.0575	1.455
0.05778	1.453
0.05806	1.453
0.05833	1.456
0.05861	1.451
0.05889	1.45
0.05917	1.442
0.05944	1.42
0.05972	1.434
0.06	1.438
0.06028	1.469
0.06056	1.449
0.06083	1.469
0.06111	1.477
0.06139	1.467
0.06167	1.457
0.06194	1.446
0.06222	1.446
0.0625	1.45
0.06278	1.455
0.06306	1.47
0.06333	1.421
0.06361	1.385
0.06389	1.373
0.06417	1.387
0.06444	1.372
0.06472	1.368
0.065	1.392
0.06528	1.398
0.06556	1.42
0.06583	1.424
0.06611	1.415
0.06639	1.4
0.06667	1.41
0.06694	1.43
0.06722	1.427
0.0675	1.426
0.06778	1.435
0.06806	1.431
0.06833	1.436
0.06861	1.441
0.06889	1.454
0.06917	1.454
0.06944	1.443
0.06972	1.433
0.07	1.471
0.07028	1.454
0.07056	1.435
0.07083	1.435
0.07111	1.434
0.07139	1.463
0.07167	1.449
0.07194	1.459
0.07222	1.449
0.0725	1.471
0.07278	1.461
0.07306	1.45
0.07333	1.448
0.07361	1.455
0.07389	1.444
0.07417	1.437
0.07444	1.44
0.07472	1.434
0.075	1.471
0.07528	1.471
0.07556	1.467
0.07583	1.457
0.07611	1.443
0.07639	1.445
0.07667	1.442
0.07694	1.443
0.07722	1.441
0.0775	1.439
0.07778	1.435
0.07806	1.447
0.07833	1.444
0.07861	1.428
0.07889	1.418
0.07917	1.416
0.07944	1.416
0.07972	1.43
0.08	1.427
0.08028	1.422
0.08056	1.417
0.08083	1.426
0.08111	1.424
0.08139	1.419
0.08167	1.421
0.08194	1.424
0.08222	1.42
0.0825	1.418
0.08278	1.418
0.08306	1.419
0.08333	1.427
0.08361	1.424
0.08389	1.423
0.08417	1.438
0.08444	1.46
0.08472	1.443
0.085	1.431
0.08528	1.428
0.08556	1.434
0.08583	1.436
0.08611	1.442
0.08639	1.436
0.08667	1.459
0.08694	1.44
0.08722	1.444
0.0875	1.447
0.08778	1.436
0.08806	1.431
0.08833	1.431
0.08861	1.442
0.08889	1.474
0.08917	1.478
0.08944	1.458
0.08972	1.433
0.09	1.431
0.09028	1.43
0.09056	1.452
0.09083	1.438
0.09111	1.484
0.09139	1.46
0.09167	1.45
0.09194	1.463
0.09222	1.444
0.0925	1.446
0.09278	1.439
0.09306	1.458
0.09333	1.433
0.09361	1.428
0.09389	1.434
0.09417	1.43
0.09444	1.442
0.09472	1.439
0.095	1.425
0.09528	1.441
0.09556	1.425
0.09583	1.442
0.09611	1.442
0.09639	1.457
0.09667	1.44
0.09694	1.439
0.09722	1.47
0.0975	1.462
0.09778	1.456
0.09806	1.449
0.09833	1.442
0.09861	1.436
0.09889	1.432
0.09917	1.439
0.09944	1.434
0.09972	1.43
0.1	1.441
0.10028	1.435
0.10056	1.433
0.10083	1.433
0.10111	1.424
0.10139	1.425
0.10167	1.428
0.10194	1.448
0.10222	1.433
0.1025	1.443
0.10278	1.437
0.10306	1.428
0.10333	1.423
0.10361	1.435
0.10389	1.437
0.10417	1.422
0.10444	1.413
0.10472	1.411
0.105	1.415
0.10528	1.414
0.10556	1.42
0.10583	1.433
0.10611	1.42
0.10639	1.417
0.10667	1.436
0.10694	1.431
0.10722	1.425
0.1075	1.422
0.10778	1.412
0.10806	1.43
0.10833	1.433
0.10861	1.423
0.10889	1.404
0.10917	1.398
0.10944	1.399
0.10972	1.4
0.11	1.407
0.11028	1.426
0.11056	1.414
0.11083	1.407
0.11111	1.405
0.11139	1.407
0.11167	1.428
0.11194	1.401
0.11222	1.397
0.1125	1.398
0.11278	1.415
0.11306	1.416
0.11333	1.428
0.11361	1.423
0.11389	1.43
0.11417	1.442
0.11444	1.434
0.11472	1.419
0.115	1.409
0.11528	1.433
0.11556	1.427
0.11583	1.416
0.11611	1.417
0.11639	1.442
0.11667	1.421
0.11694	1.42
0.11722	1.436
0.1175	1.435
0.11778	1.421
0.11806	1.428
0.11833	1.415
0.11861	1.398
0.11889	1.381
0.11917	1.393
0.11944	1.434
0.11972	1.41
0.12	1.417
0.12028	1.41
0.12056	1.395
0.12083	1.395
0.12111	1.4
0.12139	1.402
0.12167	1.409
0.12194	1.391
0.12222	1.38
0.1225	1.376
0.12278	1.371
0.12306	1.378
0.12333	1.382
0.12361	1.378
0.12389	1.378
0.12417	1.378
0.12444	1.371
0.12472	1.36
0.125	1.357
0.12528	1.375
0.12556	1.375
0.12583	1.367
0.12611	1.374
0.12639	1.388
0.12667	1.397
0.12694	1.383
0.12722	1.39
0.1275	1.378
0.12778	1.371
0.12806	1.381
0.12833	1.382
0.12861	1.371
0.12889	1.393
0.12917	1.383
0.12944	1.376
0.12972	1.374
0.13	1.381
0.13028	1.379
0.13056	1.406
0.13083	1.379
0.13111	1.384
0.13139	1.365
0.13167	1.35
0.13194	1.346
0.13222	1.345
0.1325	1.35
0.13278	1.344
0.13306	1.352
0.13333	1.357
0.13361	1.394
0.13389	1.381
0.13417	1.389
0.13444	1.374
0.13472	1.374
0.135	1.378
0.13528	1.373
0.13556	1.365
0.13583	1.357
0.13611	1.361
0.13639	1.373
0.13667	1.352
0.13694	1.343
0.13722	1.362
0.1375	1.365
0.13778	1.357
0.13806	1.367
0.13833	1.348
0.13861	1.339
0.13889	1.332
0.13917	1.337
0.13944	1.353
0.13972	1.343
0.14	1.326
0.14028	1.342
0.14056	1.341
0.14083	1.334
0.14111	1.333
0.14139	1.337
0.14167	1.34
0.14194	1.345
0.14222	1.341
0.1425	1.346
0.14278	1.337
0.14306	1.34
0.14333	1.37
0.14361	1.359
0.14389	1.368
0.14417	1.37
0.14444	1.383
0.14472	1.371
0.145	1.364
0.14528	1.345
0.14556	1.35
0.14583	1.364
0.14611	1.35
0.14639	1.351
0.14667	1.38
0.14694	1.399
0.14722	1.416
0.1475	1.392
0.14778	1.38
0.14806	1.374
0.14833	1.375
0.14861	1.417
0.14889	1.405
0.14917	1.389
0.14944	1.391
0.14972	1.379
0.15	1.376
0.15028	1.383
0.15056	1.387
0.15083	1.388
0.15111	1.377
0.15139	1.372
0.15167	1.375
0.15194	1.38
0.15222	1.376
0.1525	1.368
0.15278	1.374
0.15306	1.375
0.15333	1.373
0.15361	1.371
0.15389	1.351
0.15417	1.353
0.15444	1.35
0.15472	1.357
0.155	1.365
0.15528	1.344
0.15556	1.373
0.15583	1.359
0.15611	1.375
0.15639	1.384
0.15667	1.357
0.15694	1.352
0.15722	1.343
0.1575	1.334
0.15778	1.326
0.15806	1.338
0.15833	1.341
0.15861	1.347
0.15889	1.348
0.15917	1.354
0.15944	1.423
0.15972	1.399
0.16	1.383
0.16028	1.376
0.16056	1.375
0.16083	1.371
0.16111	1.387
0.16139	1.393
0.16167	1.379
0.16194	1.372
0.16222	1.368
0.1625	1.396
0.16278	1.394
0.16306	1.387
0.16333	1.397
0.16361	1.384
0.16389	1.374
0.16417	1.364
0.16444	1.378
0.16472	1.372
0.165	1.365
0.16528	1.376
0.16556	1.37
0.16583	1.374
0.16611	1.403
0.16639	1.379
0.16667	1.365
0.16694	1.375
0.16722	1.376
0.1675	1.365
0.16778	1.367
0.16806	1.36
0.16833	1.359
0.16861	1.357
0.16889	1.371
0.16917	1.372
0.16944	1.361
0.16972	1.356
0.17	1.349
0.17028	1.342
0.17056	1.359
0.17083	1.362
0.17111	1.355
0.17139	1.353
0.17167	1.359
0.17194	1.366
0.17222	1.363
0.1725	1.357
0.17278	1.374
0.17306	1.367
0.17333	1.366
0.17361	1.36
0.17389	1.358
0.17417	1.355
0.17444	1.367
0.17472	1.384
0.175	1.372
0.17528	1.361
0.17556	1.378
0.17583	1.374
0.17611	1.376
0.17639	1.36
0.17667	1.35
0.17694	1.344
0.17722	1.342
0.1775	1.353
0.17778	1.351
0.17806	1.345
0.17833	1.346
0.17861	1.343
0.17889	1.345
0.17917	1.351
0.17944	1.35
0.17972	1.355
0.18	1.361
0.18028	1.36
0.18056	1.353
0.18083	1.349
0.18111	1.349
0.18139	1.351
0.18167	1.364
0.18194	1.362
0.18222	1.376
0.1825	1.375
0.18278	1.369
0.18306	1.366
0.18333	1.367
0.18361	1.363
0.18389	1.356
0.18417	1.353
0.18444	1.364
0.18472	1.36
0.185	1.361
0.18528	1.368
0.18556	1.368
0.18583	1.372
0.18611	1.367
0.18639	1.364
0.18667	1.36
0.18694	1.404
0.18722	1.402
0.1875	1.419
0.18778	1.395
0.18806	1.392
0.18833	1.394
0.18861	1.382
0.18889	1.383
0.18917	1.399
0.18944	1.387
0.18972	1.374
0.19	1.367
0.19028	1.373
0.19056	1.366
0.19083	1.364
0.19111	1.359
0.19139	1.346
0.19167	1.341
0.19194	1.34
0.19222	1.354
0.1925	1.341
0.19278	1.338
0.19306	1.331
0.19333	1.33
0.19361	1.325
0.19389	1.326
0.19417	1.328
0.19444	1.362
0.19472	1.365
0.195	1.358
0.19528	1.375
0.19556	1.37
0.19583	1.351
0.19611	1.347
0.19639	1.348
0.19667	1.358
0.19694	1.352
0.19722	1.359
0.1975	1.366
0.19778	1.36
0.19806	1.351
0.19833	1.345
0.19861	1.353
0.19889	1.349
0.19917	1.354
0.19944	1.361
0.19972	1.358
0.2	1.359
0.20028	1.364
0.20056	1.368
0.20083	1.375
0.20111	1.367
0.20139	1.383
0.20167	1.386
0.20194	1.396
0.20222	1.36
0.2025	1.345
0.20278	1.351
0.20306	1.346
0.20333	1.371
0.20361	1.365
0.20389	1.366
0.20417	1.395
0.20444	1.397
0.20472	1.387
0.205	1.374
0.20528	1.375
0.20556	1.369
0.20583	1.428
0.20611	1.397
0.20639	1.383
0.20667	1.391
0.20694	1.378
0.20722	1.36
0.2075	1.366
0.20778	1.362
0.20806	1.359
0.20833	1.374
0.20861	1.369
0.20889	1.409
0.20917	1.393
0.20944	1.375
0.20972	1.377
0.21	1.373
0.21028	1.362
0.21056	1.368
0.21083	1.378
0.21111	1.359
0.21139	1.343
0.21167	1.356
0.21194	1.377
0.21222	1.385
0.2125	1.409
0.21278	1.412
0.21306	1.419
0.21333	1.401
0.21361	1.394
0.21389	1.405
0.21417	1.389
0.21444	1.383
0.21472	1.383
0.215	1.387
0.21528	1.396
0.21556	1.386
0.21583	1.382
0.21611	1.384
0.21639	1.382
0.21667	1.374
0.21694	1.374
0.21722	1.38
0.2175	1.393
0.21778	1.407
0.21806	1.397
0.21833	1.414
0.21861	1.406
0.21889	1.39
0.21917	1.38
0.21944	1.38
0.21972	1.376
0.22	1.371
0.22028	1.394
0.22056	1.379
0.22083	1.424
0.22111	1.416
0.22139	1.388
0.22167	1.369
0.22194	1.357
0.22222	1.352
0.2225	1.349
0.22278	1.343
0.22306	1.336
0.22333	1.328
0.22361	1.323
0.22389	1.32
0.22417	1.316
0.22444	1.313
0.22472	1.308
0.225	1.306
0.22528	1.305
0.22556	1.302
0.22583	1.302
0.22611	1.301
0.22639	1.3
0.22667	1.301
0.22694	1.304
0.22722	1.304
0.2275	1.301
0.22778	1.297
0.22806	1.296
0.22833	1.296
0.22861	1.297
0.22889	1.298
0.22917	1.297
0.22944	1.298
0.22972	1.299
0.23	1.297
0.23028	1.297
0.23056	1.299
0.23083	1.3
0.23111	1.297
0.23139	1.294
0.23167	1.293
0.23194	1.292
0.23222	1.291
0.2325	1.292
0.23278	1.295
0.23306	1.299
0.23333	1.294
0.23361	1.296
0.23389	1.296
0.23417	1.296
0.23444	1.296
0.23472	1.297
0.235	1.296
0.23528	1.293
0.23556	1.292
0.23583	1.292
0.23611	1.295
0.23639	1.293
0.23667	1.293
0.23694	1.291
0.23722	1.293
0.2375	1.295
0.23778	1.293
0.23806	1.293
0.23833	1.292
0.23861	1.291
0.23889	1.289
0.23917	1.291
0.23944	1.29
0.23972	1.289
0.24	1.286
0.24028	1.287
0.24056	1.289
0.24083	1.289
0.24111	1.289
0.24139	1.29
0.24167	1.291
0.24194	1.295
0.24222	1.296
0.2425	1.293
0.24278	1.296
0.24306	1.295
0.24333	1.293
0.24361	1.293
0.24389	1.295
0.24417	1.293
0.24444	1.292
0.24472	1.293
0.245	1.293
0.24528	1.297
0.24556	1.297
0.24583	1.299
0.24611	1.297
0.24639	1.301
0.24667	1.301
0.24694	1.304
0.24722	1.306
0.2475	1.303
0.24778	1.3
0.24806	1.298
0.24833	1.295
0.24861	1.294
0.24889	1.297
0.24917	1.299
0.24944	1.299
0.24972	1.299
0.25	1.304
0.25028	1.305
0.25056	1.303
0.25083	1.3
0.25111	1.3
0.25139	1.302
0.25167	1.299
0.25194	1.299
0.25222	1.302
0.2525	1.297
0.25278	1.284
0.25306	1.275
0.25333	1.271
0.25361	1.271
0.25389	1.272
0.25417	1.271
0.25444	1.271
0.25472	1.269
0.255	1.268
0.25528	1.269
0.25556	1.275
0.25583	1.273
0.25611	1.27
0.25639	1.269
0.25667	1.268
0.25694	1.265
0.25722	1.266
0.2575	1.262
0.25778	1.264
0.25806	1.263
0.25833	1.262
0.25861	1.261
0.25889	1.275
0.25917	1.28
0.25944	1.283
0.25972	1.276
0.26	1.277
0.26028	1.272
0.26056	1.264
0.26083	1.268
0.26111	1.265
0.26139	1.264
0.26167	1.268
0.26194	1.265
0.26222	1.265
0.2625	1.271
0.26278	1.273
0.26306	1.268
0.26333	1.292
0.26361	1.276
0.26389	1.279
0.26417	1.283
0.26444	1.274
0.26472	1.27
0.265	1.27
0.26528	1.288
0.26556	1.283
0.26583	1.281
0.26611	1.29
0.26639	1.283
0.26667	1.282
0.26694	1.303
0.26722	1.309
0.2675	1.286
0.26778	1.281
0.26806	1.277
0.26833	1.273
0.26861	1.272
0.26889	1.27
0.26917	1.264
0.26944	1.264
0.26972	1.267
0.27	1.275
0.27028	1.284
0.27056	1.27
0.27083	1.285
0.27111	1.308
0.27139	1.305
0.27167	1.292
0.27194	1.307
0.27222	1.3
0.2725	1.29
0.27278	1.29
0.27306	1.288
0.27333	1.353
0.27361	1.352
0.27389	1.328
0.27417	1.316
0.27444	1.31
0.27472	1.302
0.275	1.3
0.27528	1.314
0.27556	1.339
0.27583	1.319
0.27611	1.301
0.27639	1.305
0.27667	1.289
0.27694	1.31
0.27722	1.312
0.2775	1.294
0.27778	1.335
0.27806	1.301
0.27833	1.295
0.27861	1.348
0.27889	1.325
0.27917	1.308
0.27944	1.296
0.27972	1.347
0.28	1.31
0.28028	1.299
0.28056	1.322
0.28083	1.328
0.28111	1.294
0.28139	1.302
0.28167	1.301
0.28194	1.313
0.28222	1.33
0.2825	1.322
0.28278	1.338
0.28306	1.317
0.28333	1.371
0.28361	1.324
0.28389	1.339
0.28417	1.362
0.28444	1.327
0.28472	1.296
0.285	1.305
0.28528	1.33
0.28556	1.34
0.28583	1.323
0.28611	1.326
0.28639	1.332
0.28667	1.324
0.28694	1.322
0.28722	1.344
0.2875	1.345
0.28778	1.355
0.28806	1.333
0.28833	1.372
0.28861	1.333
0.28889	1.323
0.28917	1.323
0.28944	1.37
0.28972	1.334
0.29	1.319
0.29028	1.322
0.29056	1.325
0.29083	1.331
0.29111	1.377
0.29139	1.365
0.29167	1.358
0.29194	1.349
0.29222	1.415
0.2925	1.407
0.29278	1.409
0.29306	1.397
0.29333	1.386
0.29361	1.373
0.29389	1.358
0.29417	1.35
0.29444	1.339
0.29472	1.34
0.295	1.331
0.29528	1.294
0.29556	1.308
0.29583	1.323
0.29611	1.334
0.29639	1.347
0.29667	1.347
0.29694	1.322
0.29722	1.292
0.2975	1.281
0.29778	1.279
0.29806	1.302
0.29833	1.292
0.29861	1.296
0.29889	1.287
0.29917	1.295
0.29944	1.325
0.29972	1.347
0.3	1.297
0.30028	1.309
0.30056	1.35
0.30083	1.338
0.30111	1.325
0.30139	1.341
0.30167	1.354
0.30194	1.351
0.30222	1.333
0.3025	1.34
0.30278	1.327
0.30306	1.322
0.30333	1.322
0.30361	1.337
0.30389	1.329
0.30417	1.345
0.30444	1.339
0.30472	1.326
0.305	1.335
0.30528	1.336
0.30556	1.316
0.30583	1.306
0.30611	1.319
0.30639	1.321
0.30667	1.31
0.30694	1.308
0.30722	1.302
0.3075	1.294
0.30778	1.324
0.30806	1.366
0.30833	1.356
0.30861	1.332
0.30889	1.323
0.30917	1.313
0.30944	1.306
0.30972	1.307
0.31	1.305
0.31028	1.301
0.31056	1.297
0.31083	1.311
0.31111	1.327
0.31139	1.311
0.31167	1.311
0.31194	1.322
0.31222	1.298
0.3125	1.285
0.31278	1.278
0.31306	1.277
0.31333	1.272
0.31361	1.27
0.31389	1.28
0.31417	1.307
0.31444	1.319
0.31472	1.315
0.315	1.293
0.31528	1.286
0.31556	1.279
0.31583	1.275
0.31611	1.268
0.31639	1.304
0.31667	1.307
0.31694	1.292
0.31722	1.308
0.3175	1.307
0.31778	1.291
0.31806	1.287
0.31833	1.277
0.31861	1.275
0.31889	1.277
0.31917	1.28
0.31944	1.279
0.31972	1.279
0.32	1.279
0.32028	1.293
0.32056	1.288
0.32083	1.276
0.32111	1.274
0.32139	1.278
0.32167	1.282
0.32194	1.28
0.32222	1.284
0.3225	1.3
0.32278	1.281
0.32306	1.274
0.32333	1.279
0.32361	1.315
0.32389	1.374
0.32417	1.313
0.32444	1.34
0.32472	1.308
0.325	1.285
0.32528	1.283
0.32556	1.302
0.32583	1.294
0.32611	1.279
0.32639	1.276
0.32667	1.267
0.32694	1.262
0.32722	1.258
0.3275	1.26
0.32778	1.263
0.32806	1.293
0.32833	1.308
0.32861	1.299
0.32889	1.283
0.32917	1.273
0.32944	1.311
0.32972	1.311
0.33	1.285
0.33028	1.282
0.33056	1.285
0.33083	1.3
0.33111	1.314
0.33139	1.292
0.33167	1.287
0.33194	1.282
0.33222	1.304
0.3325	1.279
0.33278	1.309
0.33306	1.349
0.33333	1.305
0.33361	1.32
0.33389	1.288
0.33417	1.29
0.33444	1.296
0.33472	1.353
0.335	1.337
0.33528	1.299
0.33556	1.305
0.33583	1.335
0.33611	1.305
0.33639	1.295
0.33667	1.289
0.33694	1.269
0.33722	1.284
0.3375	1.277
0.33778	1.283
0.33806	1.325
0.33833	1.29
0.33861	1.293
0.33889	1.284
0.33917	1.277
0.33944	1.291
0.33972	1.273
0.34	1.272
0.34028	1.299
0.34056	1.285
0.34083	1.277
0.34111	1.278
0.34139	1.297
0.34167	1.34
0.34194	1.306
0.34222	1.318
0.3425	1.297
0.34278	1.284
0.34306	1.292
0.34333	1.295
0.34361	1.294
0.34389	1.308
0.34417	1.305
0.34444	1.325
0.34472	1.302
0.345	1.343
0.34528	1.42
0.34556	1.387
0.34583	1.368
0.34611	1.35
0.34639	1.351
0.34667	1.352
0.34694	1.385
0.34722	1.391
0.3475	1.387
0.34778	1.402
0.34806	1.387
0.34833	1.385
0.34861	1.366
0.34889	1.367
0.34917	1.36
0.34944	1.353
0.34972	1.344
0.35	1.32
0.35028	1.349
0.35056	1.355
0.35083	1.338
0.35111	1.344
0.35139	1.348
0.35167	1.343
0.35194	1.32
0.35222	1.327
0.3525	1.342
0.35278	1.342
0.35306	1.331
0.35333	1.32
0.35361	1.328
0.35389	1.339
0.35417	1.339
0.35444	1.314
0.35472	1.285
0.355	1.317
0.35528	1.355
0.35556	1.342
0.35583	1.319
0.35611	1.321
0.35639	1.312
0.35667	1.293
0.35694	1.287
0.35722	1.288
0.3575	1.289
0.35778	1.308
0.35806	1.333
0.35833	1.329
0.35861	1.313
0.35889	1.291
0.35917	1.274
0.35944	1.261
0.35972	1.255
0.36	1.267
0.36028	1.257
0.36056	1.286
0.36083	1.285
0.36111	1.287
0.36139	1.277
0.36167	1.259
0.36194	1.276
0.36222	1.286
0.3625	1.299
0.36278	1.352
0.36306	1.309
0.36333	1.307
0.36361	1.293
0.36389	1.268
0.36417	1.259
0.36444	1.288
0.36472	1.282
0.365	1.27
0.36528	1.251
0.36556	1.248
0.36583	1.245
0.36611	1.302
0.36639	1.326
0.36667	1.313
0.36694	1.302
0.36722	1.287
0.3675	1.275
0.36778	1.265
0.36806	1.254
0.36833	1.247
0.36861	1.25
0.36889	1.255
0.36917	1.252
0.36944	1.243
0.36972	1.243
0.37	1.239
0.37028	1.242
0.37056	1.25
0.37083	1.259
0.37111	1.288
0.37139	1.27
0.37167	1.254
0.37194	1.244
0.37222	1.241
0.3725	1.246
0.37278	1.257
0.37306	1.248
0.37333	1.245
0.37361	1.257
0.37389	1.255
0.37417	1.263
0.37444	1.279
0.37472	1.264
0.375	1.265
0.37528	1.266
0.37556	1.271
0.37583	1.364
0.37611	1.294
0.37639	1.26
0.37667	1.287
0.37694	1.336
0.37722	1.304
0.3775	1.28
0.37778	1.271
0.37806	1.256
0.37833	1.254
0.37861	1.245
0.37889	1.238
0.37917	1.265
0.37944	1.278
0.37972	1.27
0.38	1.25
0.38028	1.247
0.38056	1.247
0.38083	1.267
0.38111	1.287
0.38139	1.29
0.38167	1.268
0.38194	1.307
0.38222	1.256
0.3825	1.278
0.38278	1.268
0.38306	1.263
0.38333	1.25
0.38361	1.256
0.38389	1.256
0.38417	1.244
0.38444	1.286
0.38472	1.299
0.385	1.3
0.38528	1.294
0.38556	1.303
0.38583	1.28
0.38611	1.261
0.38639	1.261
0.38667	1.259
0.38694	1.259
0.38722	1.28
0.3875	1.32
0.38778	1.392
0.38806	1.376
0.38833	1.353
0.38861	1.336
0.38889	1.338
0.38917	1.355
0.38944	1.356
0.38972	1.345
0.39	1.369
0.39028	1.351
0.39056	1.351
0.39083	1.337
0.39111	1.339
0.39139	1.339
0.39167	1.336
0.39194	1.325
0.39222	1.319
0.3925	1.293
0.39278	1.32
0.39306	1.311
0.39333	1.32
0.39361	1.312
0.39389	1.288
0.39417	1.278
0.39444	1.281
0.39472	1.265
0.395	1.252
0.39528	1.257
0.39556	1.25
0.39583	1.241
0.39611	1.238
0.39639	1.228
0.39667	1.29
0.39694	1.248
0.39722	1.248
0.3975	1.282
0.39778	1.289
0.39806	1.254
0.39833	1.242
0.39861	1.236
0.39889	1.235
0.39917	1.289
0.39944	1.28
0.39972	1.286
0.4	1.26
0.40028	1.26
0.40056	1.284
0.40083	1.265
0.40111	1.244
0.40139	1.255
0.40167	1.275
0.40194	1.262
0.40222	1.272
0.4025	1.261
0.40278	1.251
0.40306	1.259
0.40333	1.261
0.40361	1.282
0.40389	1.262
0.40417	1.331
0.40444	1.288
0.40472	1.266
0.405	1.34
0.40528	1.297
0.40556	1.272
0.40583	1.256
0.40611	1.264
0.40639	1.268
0.40667	1.276
0.40694	1.259
0.40722	1.253
0.4075	1.35
0.40778	1.292
0.40806	1.287
0.40833	1.26
0.40861	1.256
0.40889	1.254
0.40917	1.252
0.40944	1.271
0.40972	1.311
0.41	1.35
0.41028	1.375
0.41056	1.325
0.41083	1.324
0.41111	1.372
0.41139	1.367
0.41167	1.33
0.41194	1.314
0.41222	1.323
0.4125	1.311
0.41278	1.294
0.41306	1.28
0.41333	1.288
0.41361	1.289
0.41389	1.255
0.41417	1.263
0.41444	1.268
0.41472	1.252
0.415	1.239
0.41528	1.239
0.41556	1.245
0.41583	1.234
0.41611	1.325
0.41639	1.295
0.41667	1.269
0.41694	1.256
0.41722	1.316
0.4175	1.257
0.41778	1.25
0.41806	1.308
0.41833	1.35
0.41861	1.289
0.41889	1.259
0.41917	1.269
0.41944	1.253
0.41972	1.24
0.42	1.295
0.42028	1.263
0.42056	1.329
0.42083	1.319
0.42111	1.273
0.42139	1.309
0.42167	1.308
0.42194	1.356
0.42222	1.316
0.4225	1.299
0.42278	1.299
0.42306	1.303
0.42333	1.27
0.42361	1.25
0.42389	1.244
0.42417	1.243
0.42444	1.253
0.42472	1.29
0.425	1.292
0.42528	1.304
0.42556	1.266
0.42583	1.254
0.42611	1.254
0.42639	1.27
0.42667	1.27
0.42694	1.271
0.42722	1.313
0.4275	1.263
0.42778	1.287
0.42806	1.283
0.42833	1.327
0.42861	1.286
0.42889	1.258
0.42917	1.243
0.42944	1.25
0.42972	1.265
0.43	1.255
0.43028	1.271
0.43056	1.26
0.43083	1.349
0.43111	1.294
0.43139	1.286
0.43167	1.307
0.43194	1.279
0.43222	1.317
0.4325	1.377
0.43278	1.378
0.43306	1.356
0.43333	1.336
0.43361	1.345
0.43389	1.337
0.43417	1.359
0.43444	1.359
0.43472	1.39
0.435	1.35
0.43528	1.363
0.43556	1.343
0.43583	1.342
0.43611	1.376
0.43639	1.352
0.43667	1.342
0.43694	1.327
0.43722	1.347
0.4375	1.341
0.43778	1.328
0.43806	1.316
0.43833	1.305
0.43861	1.31
0.43889	1.295
0.43917	1.272
0.43944	1.262
0.43972	1.252
0.44	1.247
0.44028	1.239
0.44056	1.314
0.44083	1.254
0.44111	1.232
0.44139	1.247
0.44167	1.282
0.44194	1.262
0.44222	1.333
0.4425	1.294
0.44278	1.291
0.44306	1.29
0.44333	1.249
0.44361	1.266
0.44389	1.334
0.44417	1.261
0.44444	1.246
0.44472	1.323
0.445	1.328
0.44528	1.262
0.44556	1.249
0.44583	1.254
0.44611	1.292
0.44639	1.269
0.44667	1.261
0.44694	1.278
0.44722	1.251
0.4475	1.255
0.44778	1.345
0.44806	1.288
0.44833	1.258
0.44861	1.241
0.44889	1.253
0.44917	1.314
0.44944	1.371
0.44972	1.342
0.45	1.327
0.45028	1.284
0.45056	1.276
0.45083	1.272
0.45111	1.256
0.45139	1.254
0.45167	1.303
0.45194	1.277
0.45222	1.262
0.4525	1.26
0.45278	1.31
0.45306	1.278
0.45333	1.261
0.45361	1.259
0.45389	1.254
0.45417	1.27
0.45444	1.269
0.45472	1.364
0.455	1.355
0.45528	1.309
0.45556	1.281
0.45583	1.292
0.45611	1.335
0.45639	1.308
0.45667	1.322
0.45694	1.346
0.45722	1.355
0.4575	1.363
0.45778	1.369
0.45806	1.344
0.45833	1.355
0.45861	1.331
0.45889	1.305
0.45917	1.299
0.45944	1.303
0.45972	1.3
0.46	1.34
0.46028	1.364
0.46056	1.349
0.46083	1.34
0.46111	1.338
0.46139	1.339
0.46167	1.335
0.46194	1.331
0.46222	1.317
0.4625	1.337
0.46278	1.336
0.46306	1.336
0.46333	1.345
0.46361	1.34
0.46389	1.335
0.46417	1.329
0.46444	1.345
0.46472	1.358
0.465	1.349
0.46528	1.348
0.46556	1.375
0.46583	1.357
0.46611	1.354
0.46639	1.362
0.46667	1.361
0.46694	1.357
0.46722	1.349
0.4675	1.34
0.46778	1.334
0.46806	1.334
0.46833	1.332
0.46861	1.331
0.46889	1.335
0.46917	1.344
0.46944	1.325
0.46972	1.331
0.47	1.335
0.47028	1.343
0.47056	1.336
0.47083	1.321
0.47111	1.328
0.47139	1.312
0.47167	1.312
0.47194	1.316
0.47222	1.328
0.4725	1.314
0.47278	1.293
0.47306	1.288
0.47333	1.28
0.47361	1.322
0.47389	1.331
0.47417	1.314
0.47444	1.321
0.47472	1.291
0.475	1.337
0.47528	1.3
0.47556	1.338
0.47583	1.314
0.47611	1.303
0.47639	1.321
0.47667	1.305
0.47694	1.308
0.47722	1.341
0.4775	1.317
0.47778	1.309
0.47806	1.309
0.47833	1.306
0.47861	1.304
0.47889	1.294
0.47917	1.272
0.47944	1.259
0.47972	1.254
0.48	1.274
0.48028	1.32
0.48056	1.35
0.48083	1.295
0.48111	1.327
0.48139	1.338
0.48167	1.307
0.48194	1.279
0.48222	1.259
0.4825	1.255
0.48278	1.255
0.48306	1.268
0.48333	1.298
0.48361	1.297
0.48389	1.271
0.48417	1.256
0.48444	1.279
0.48472	1.315
0.485	1.27
0.48528	1.261
0.48556	1.258
0.48583	1.316
0.48611	1.291
0.48639	1.324
0.48667	1.293
0.48694	1.291
0.48722	1.285
0.4875	1.254
0.48778	1.249
0.48806	1.258
0.48833	1.234
0.48861	1.258
0.48889	1.276
0.48917	1.26
0.48944	1.263
0.48972	1.276
0.49	1.264
0.49028	1.252
0.49056	1.245
0.49083	1.253
0.49111	1.333
0.49139	1.362
0.49167	1.39
0.49194	1.366
0.49222	1.36
0.4925	1.35
0.49278	1.34
0.49306	1.335
0.49333	1.337
0.49361	1.354
0.49389	1.339
0.49417	1.353
0.49444	1.377
0.49472	1.352
0.495	1.385
0.49528	1.364
0.49556	1.37
0.49583	1.387
0.49611	1.361
0.49639	1.361
0.49667	1.38
0.49694	1.377
0.49722	1.352
0.4975	1.379
0.49778	1.351
0.49806	1.34
0.49833	1.352
0.49861	1.369
0.49889	1.335
0.49917	1.39
0.49944	1.389
0.49972	1.347
0.5	1.354
0.50028	1.363
0.50056	1.348
0.50083	1.338
0.50111	1.326
0.50139	1.344
0.50167	1.33
0.50194	1.354
0.50222	1.336
0.5025	1.337
0.50278	1.34
0.50306	1.35
0.50333	1.338
0.50361	1.357
0.50389	1.364
0.50417	1.336
0.50444	1.335
0.50472	1.362
0.505	1.338
0.50528	1.338
0.50556	1.325
0.50583	1.335
0.50611	1.349
0.50639	1.321
0.50667	1.341
0.50694	1.336
0.50722	1.355
0.5075	1.325
0.50778	1.308
0.50806	1.298
0.50833	1.343
0.50861	1.313
0.50889	1.299
0.50917	1.295
0.50944	1.352
0.50972	1.339
0.51	1.304
0.51028	1.296
0.51056	1.364
0.51083	1.319
0.51111	1.3
0.51139	1.302
0.51167	1.304
0.51194	1.29
0.51222	1.343
0.5125	1.297
0.51278	1.295
0.51306	1.294
0.51333	1.289
0.51361	1.285
0.51389	1.296
0.51417	1.29
0.51444	1.317
0.51472	1.307
0.515	1.293
0.51528	1.346
0.51556	1.357
0.51583	1.327
0.51611	1.306
0.51639	1.289
0.51667	1.279
0.51694	1.27
0.51722	1.295
0.5175	1.31
0.51778	1.283
0.51806	1.305
0.51833	1.298
0.51861	1.326
0.51889	1.288
0.51917	1.275
0.51944	1.271
0.51972	1.298
0.52	1.31
0.52028	1.31
0.52056	1.345
0.52083	1.341
0.52111	1.339
0.52139	1.359
0.52167	1.354
0.52194	1.332
0.52222	1.324
0.5225	1.317
0.52278	1.307
0.52306	1.3
0.52333	1.283
0.52361	1.284
0.52389	1.293
0.52417	1.284
0.52444	1.277
0.52472	1.268
0.525	1.262
0.52528	1.28
0.52556	1.27
0.52583	1.287
0.52611	1.291
0.52639	1.29
0.52667	1.272
0.52694	1.302
0.52722	1.306
0.5275	1.287
0.52778	1.275
0.52806	1.263
0.52833	1.253
0.52861	1.281
0.52889	1.255
0.52917	1.267
0.52944	1.282
0.52972	1.265
0.53	1.254
0.53028	1.243
0.53056	1.229
0.53083	1.229
0.53111	1.24
0.53139	1.277
0.53167	1.247
0.53194	1.234
0.53222	1.229
0.5325	1.234
0.53278	1.238
0.53306	1.269
0.53333	1.314
0.53361	1.328
0.53389	1.33
0.53417	1.299
0.53444	1.27
0.53472	1.259
0.535	1.269
0.53528	1.233
0.53556	1.27
0.53583	1.295
0.53611	1.32
0.53639	1.29
0.53667	1.276
0.53694	1.279
0.53722	1.305
0.5375	1.3
0.53778	1.286
0.53806	1.266
0.53833	1.242
0.53861	1.272
0.53889	1.354
0.53917	1.323
0.53944	1.319
0.53972	1.286
0.54	1.262
0.54028	1.254
0.54056	1.248
0.54083	1.235
0.54111	1.226
0.54139	1.222
0.54167	1.317
0.54194	1.299
0.54222	1.271
0.5425	1.251
0.54278	1.267
0.54306	1.259
0.54333	1.246
0.54361	1.237
0.54389	1.264
0.54417	1.263
0.54444	1.262
0.54472	1.242
0.545	1.235
0.54528	1.231
0.54556	1.22
0.54583	1.212
0.54611	1.211
0.54639	1.209
0.54667	1.223
0.54694	1.238
0.54722	1.243
0.5475	1.224
0.54778	1.236
0.54806	1.251
0.54833	1.331
0.54861	1.281
0.54889	1.263
0.54917	1.228
0.54944	1.256
0.54972	1.332
0.55	1.268
0.55028	1.238
0.55056	1.223
0.55083	1.274
0.55111	1.351
0.55139	1.361
0.55167	1.332
0.55194	1.314
0.55222	1.294
0.5525	1.316
0.55278	1.313
0.55306	1.294
0.55333	1.289
0.55361	1.321
0.55389	1.31
0.55417	1.302
0.55444	1.305
0.55472	1.293
0.555	1.292
0.55528	1.292
[truncated: 34,001 more rows]
