# Supplementary material for: Renewable formate from sunlight, biomass and carbon dioxide in a photoelectrochemical cell
Source: Nat Commun. 2023 Feb 23;14:1013. doi: 10.1038/s41467-023-36726-3 (PMC9950059; doi:10.1038/s41467-023-36726-3)
Supplement: Supplementary file 3 — Source data [file 41467_2023_36726_MOESM3_ESM.zip › Fig 3.xlsx]

## Sheet: B
	Potential (V vs. RHE )	Current density (mA cm-2)
		glucose	cellulose	hemicellulose	sawdust	straw	bamboo	water
	0.505	0.002	0.000876618	0.00285	0.00116	0.00675	0.0064	-0.06328
	0.515	0.00437	0.00289	0.00466	0.00267	0.00807	0.00772	-0.05531
	0.525	0.00654	0.00473	0.00634	0.00421	0.00936	0.00904	-0.04891
	0.535	0.00871	0.00659	0.00802	0.00581	0.01074	0.01037	-0.04344
	0.545	0.01093	0.00852	0.0098	0.0075	0.0121	0.01181	-0.03864
	0.555	0.01325	0.01066	0.01169	0.00926	0.01351	0.01336	-0.03434
	0.565	0.01575	0.01294	0.01374	0.01113	0.01514	0.01509	-0.03044
	0.575	0.01855	0.01554	0.01609	0.01317	0.01696	0.01701	-0.02688
	0.585	0.02159	0.01845	0.01875	0.0154	0.019	0.01918	-0.02362
	0.595	0.02504	0.02184	0.02179	0.01787	0.0214	0.02173	-0.02058
	0.605	0.02887	0.02564	0.02528	0.0206	0.02408	0.02466	-0.01782
	0.615	0.03312	0.02996	0.0293	0.02366	0.02717	0.02788	-0.01528
	0.625	0.03811	0.03481	0.03388	0.02716	0.03076	0.03171	-0.01297
	0.635	0.04381	0.04033	0.03913	0.03103	0.03501	0.03633	-0.01086
	0.645	0.05011	0.04665	0.04522	0.03558	0.04001	0.04151	-0.00892
	0.655	0.05737	0.05346	0.0521	0.04069	0.04611	0.04751	-0.00715
	0.665	0.06588	0.06076	0.06003	0.04652	0.05254	0.05463	-0.00544
	0.675	0.07542	0.06914	0.06875	0.05323	0.06011	0.0627	-0.0039
	0.685	0.08642	0.07833	0.07855	0.06082	0.06857	0.07164	-0.00239
	0.695	0.09868	0.0869	0.08894	0.06947	0.07907	0.08192	-0.0008252
	0.705	0.1124	0.09867	0.10013	0.07944	0.08924	0.09288	0.0008575
	0.715	0.1276	0.11104	0.112	0.09052	0.10191	0.10512	0.00274
	0.725	0.1444	0.12527	0.12464	0.1028	0.11373	0.11832	0.00471
	0.735	0.1631	0.14201	0.13851	0.11691	0.12655	0.13224	0.00666
	0.745	0.1837	0.16117	0.15399	0.1324	0.14029	0.14792	0.00826
	0.755	0.2065	0.18405	0.17147	0.14994	0.15483	0.16448	0.00923
	0.765	0.2323	0.21046	0.19181	0.16983	0.17089	0.18224	0.00953
	0.775	0.2609	0.24133	0.21584	0.19179	0.18867	0.20248	0.00944
	0.785	0.2931	0.27621	0.2433	0.21687	0.20806	0.22472	0.0092
	0.795	0.3289	0.31648	0.27598	0.24471	0.23119	0.2504	0.00909
	0.805	0.369	0.36084	0.31255	0.27558	0.25694	0.27976	0.0092
	0.815	0.413	0.41004	0.35312	0.31017	0.29068	0.31216	0.00951
	0.825	0.4618	0.46491	0.39891	0.3477	0.323	0.34952	0.00996
	0.835	0.5146	0.52331	0.45097	0.38984	0.36087	0.3904	0.01056
	0.845	0.5723	0.58627	0.50663	0.43492	0.4038	0.43616	0.01126
	0.855	0.6335	0.65267	0.56734	0.48383	0.45137	0.4852	0.01203
	0.865	0.7002	0.72187	0.6326	0.53626	0.50379	0.53632	0.01278
	0.875	0.7695	0.79301	0.70186	0.59221	0.56388	0.59272	0.01363
	0.885	0.8427	0.86369	0.77444	0.6519	0.62559	0.65208	0.01451
	0.895	0.9181	0.93837	0.84892	0.71403	0.68821	0.71488	0.01549
	0.905	0.9951	1.01091	0.92625	0.78047	0.76457	0.77848	0.01647
	0.915	1.074	1.08531	1.0051	0.84711	0.8385	0.8456	0.01755
	0.925	1.152	1.16064	1.08395	0.91552	0.90395	0.9152	0.01876
	0.935	1.23	1.23318	1.16185	0.98392	0.97071	0.9808	0.02013
	0.945	1.305	1.30386	1.23785	1.0535	1.04232	1.0512	0.02151
	0.955	1.382	1.36989	1.31005	1.12504	1.11403	1.1176	0.02335
	0.965	1.455	1.4322	1.38035	1.19266	1.18574	1.1848	0.02525
	0.975	1.52	1.49079	1.44875	1.2593	1.2524	1.2504	0.02763
	0.985	1.584	1.54659	1.51335	1.32692	1.31906	1.3128	0.0306
	0.995	1.647	1.59588	1.5732	1.38768	1.38067	1.3744	0.03436
	1.005	1.707	1.64331	1.62925	1.44942	1.44026	1.4312	0.03908
	1.015	1.763	1.68702	1.68245	1.50528	1.49783	1.484	0.0451
	1.025	1.813	1.72422	1.7328	1.56016	1.54732	1.5376	0.05315
	1.035	1.859	1.75677	1.7746	1.61112	1.5958	1.5872	0.06362
	1.045	1.902	1.79304	1.81355	1.65914	1.63923	1.632	0.07655
	1.055	1.939	1.82652	1.8525	1.70226	1.67862	1.6728	0.09237
	1.065	1.971	1.85256	1.8867	1.74538	1.71195	1.7088	0.1116
	1.075	2	1.87302	1.91615	1.77968	1.74225	1.74	0.1344
	1.085	2.029	1.88976	1.93515	1.813	1.77255	1.768	0.1608
	1.095	2.053	1.90929	1.95415	1.84534	1.79477	1.7968	0.1904
	1.105	2.072	1.9251	1.9741	1.8718	1.82204	1.8224	0.2239
	1.115	2.089	1.93998	1.99215	1.89826	1.85436	1.8408	0.2603
	1.125	2.104	1.95486	2.00355	1.91884	1.86749	1.8576	0.3008
	1.135	2.12	1.96416	2.0178	1.93942	1.88264	1.8744	0.3422
	1.145	2.129	1.9716	2.03015	1.95412	1.89072	1.8896	0.3877
	1.155	2.139	1.98369	2.03585	1.97372	1.91496	1.9016	0.4347
	1.165	2.144	1.99206	2.0444	1.98646	1.93314	1.9128	0.4844
	1.175	2.151	1.99857	2.04915	1.9992	1.93516	1.9248	0.5348
	1.185	2.156	1.99857	2.0558	2.00802	1.93819	1.9264	0.5832
	1.195	2.159	2.00322	2.0596	2.01782	1.94122	1.936	0.6323
	1.205	2.166	2.00508	2.06245	2.02272	1.94829	1.9432	0.6811
	1.215	2.171	2.00694	2.06815	2.03154	1.9594	1.9456	0.726
	1.225	2.174	2.01066	2.06625	2.03938	1.95738	1.9496	0.7713
	1.235	2.177	2.01438	2.06815	2.04526	1.9594	1.9544	0.8129
	1.245	2.178	2.01624	2.07385	2.04624	1.95536	1.9632	0.8555
	1.255	2.18	2.01624	2.07575	2.0482	1.96041	1.964	0.8941
	1.265	2.182	2.02275	2.0767	2.0531	1.97455	1.9648	0.9321
	1.275	2.184	2.02275	2.07575	2.05408	1.97859	1.9704	0.9688
	1.285	2.183	2.02368	2.07765	2.058	1.98061	1.9728	1.004
	1.295	2.184	2.02275	2.07765	2.06094	1.97758	1.9744	1.036
	1.305	2.183	2.02368	2.0824	2.05702	1.97758	1.984	1.066
	1.315	2.186	2.02182	2.08525	2.06192	1.97657	1.984	1.094
	1.325	2.189	2.02275	2.0881	2.06094	1.98768	1.9848	1.115
	1.335	2.192	2.02554	2.0843	2.0629	1.98566	1.9896	1.139
	1.345	2.197	2.02182	2.08715	2.06584	1.97758	1.9904	1.161
	1.355	2.202	2.01345	2.0862	2.0629	1.97657	1.9952	1.176
	1.365	2.205	2.01066	2.08715	2.0629	1.97253	1.9992	1.198
	1.375	2.211	2.01066	2.08715	2.06584	1.96849	1.9984	1.218
	1.385	2.217	2.01159	2.09	2.06878	1.97455	2.0048	1.232
	1.395	2.22	2.01345	2.0938	2.07074	1.99475	2.0048	1.245
	1.405	2.228	2.01717	2.1014	2.0727	1.98162	2.004	1.254
	1.415	2.235	2.02275	2.1033	2.07564	1.97657	2.0112	1.266
	1.425	2.241	2.02833	2.10235	2.08054	1.97152	2.0136	1.279
	1.435	2.249	2.02647	2.109	2.08544	1.9796	2.0184	1.287
	1.445	2.261	2.03112	2.1166	2.09034	1.9796	2.0216	1.297
	1.455	2.264	2.03949	2.1204	2.09818	1.9897	2.02	1.307
	1.465	2.27	2.0367	2.1261	2.1119	1.98465	2.0288	1.311
	1.475	2.284	2.04321	2.1356	2.12758	1.98566	2.0296	1.32
	1.485	2.305	2.04414	2.14605	2.14522	1.99172	2.0368	1.324
	1.495	2.331	2.04879	2.1527	2.16678	1.99475	2.0432	1.329
	1.505	2.359	2.05623	2.16505	2.19422	1.99778	2.0504	1.335

## Sheet: C
	FEHCOO-(%)	STD
glucose	98.4	1.84
xylose	96.63	0.77
cellulose	95	1.04
hemicellulose	95.57	0.58
sawdust	91.56	1.16
straw	91.01	1.1
bamboo	91.04	1.84

## Sheet: D
time (h)	Current density (mA cm-2)	time (h)	FE(%)
0.000277778	1.4182	1	90.35
0.000555556	1.407	2	93.19
0.000833333	1.4014	3	92.14
0.00111	1.39384	4	89.37
0.00139	1.38838	5	87.76
0.00167	1.3832	6	85.96
0.00194	1.37928	7	88.37
0.00222	1.37606	8	92.19
0.0025	1.37256	9	90.43
0.00278	1.36976	10	91.13
0.00306	1.36654	11	92.17
0.00333	1.36304	12	90.59
0.00361	1.36024	13	87.26
0.00389	1.35898	14	87.31
0.00417	1.35618	15	88.67
0.00444	1.35352	16	85.29
0.00472	1.35128	17	87.26
0.005	1.34876	18	86.33
0.00528	1.34694	19	89.38
0.00556	1.3454	20	88.23
0.00583	1.3426	21	90.53
0.00611	1.34162	22	88.61
0.00639	1.33854	23	89.42
0.00667	1.33658	24	87.56
0.00694	1.33476	25	88.94
0.00722	1.33294	26	86.37
0.0075	1.3314	27	84.19
0.00778	1.33	28	86.99
0.00806	1.32846	29	85.39
0.00833	1.32664	30	88.7
0.00861	1.3237	31	88.37
0.00889	1.32342	32	86.68
0.00917	1.32132	33	90.38
0.00944	1.32048	34	87.6
0.00972	1.31894	35	84.68
0.01	1.31866	36	87.38
0.01028	1.31628	37	89.49
0.01056	1.31502	38	86.92
0.01083	1.31348	39	87.32
0.01111	1.3125	40	86.07
0.01139	1.31068	41	87.94
0.01167	1.30914	42	90.31
0.01194	1.3076	43	86.39
0.01222	1.30816	44	87.8
0.0125	1.30578	45	83.6
0.01278	1.3048	46	85.27
0.01306	1.30172	47	87.45
0.01333	1.30144	48	85.76
0.01361	1.30004	49	86.35
0.01389	1.29962	50	84.97
0.01417	1.29864	51	91.37
0.01444	1.29752	52	87.7
0.01472	1.2964	53	89.38
0.015	1.295	54	86.49
0.01528	1.29346	55	90.16
0.01556	1.29332	56	92.17
0.01583	1.2915	57	88.81
0.01611	1.29052	58	89.35
0.01639	1.2908	59	92.54
0.01667	1.2929	60	90.83
0.01694	1.29164	61	87.32
0.01722	1.29024	62	89.65
0.0175	1.28926	63	86.21
0.01778	1.28828	64	88.36
0.01806	1.28716	65	91.27
0.01833	1.28548	66	87.85
0.01861	1.2852	67	84.91
0.01889	1.28366	68	88.97
0.01917	1.2831	69	89.67
0.01944	1.28296	70	89.86
0.01972	1.28156	71	90.78
0.02	1.28282	72	93.29
0.02028	1.281	73	89.32
0.02056	1.28156	74	86.82
0.02083	1.281	75	88.36
0.02111	1.2782	76	90.19
0.02139	1.27694	77	92.34
0.02167	1.27526	78	88.49
0.02194	1.27554	79	90.23
0.02222	1.274	80	91.64
0.0225	1.27218	81	88.38
0.02278	1.2733	82	85.28
0.02306	1.27176	83	84.61
0.02333	1.2719	84	87.59
0.02361	1.2712	85	89.34
0.02389	1.2691	86	84.37
0.02417	1.26868	87	86.26
0.02444	1.26882	88	83.71
0.02472	1.26714	89	86.73
0.025	1.26574	90	84.49
0.02528	1.26672	91	91.44
0.02556	1.26686	92	90.91
0.02583	1.26574	93	89.55
0.02611	1.26574	94	92.17
0.02639	1.26378	95	89.43
0.02667	1.26378	96	85.87
0.02694	1.26322	97	83.95
0.02722	1.26252	98	87.46
0.0275	1.26378	99	86.96
0.02778	1.26042	100	89.88
0.02806	1.26126
0.02833	1.26056
0.02861	1.26014
0.02889	1.25832
0.02917	1.25832
0.02944	1.2572
0.02972	1.25888
0.03	1.25776
0.03028	1.25566
0.03056	1.25636
0.03083	1.25706
0.03111	1.25538
0.03139	1.25496
0.03167	1.25594
0.03194	1.25538
0.03222	1.2551
0.0325	1.25258
0.03278	1.2537
0.03306	1.25468
0.03333	1.25468
0.03361	1.2558
0.03389	1.253
0.03417	1.25454
0.03444	1.25398
0.03472	1.25188
0.035	1.25272
0.03528	1.25188
0.03556	1.2516
0.03583	1.2502
0.03611	1.25174
0.03639	1.24992
0.03667	1.2509
0.03694	1.24978
0.03722	1.24838
0.0375	1.24922
0.03778	1.2495
0.03806	1.24796
0.03833	1.24796
0.03861	1.24796
0.03889	1.2481
0.03917	1.2481
0.03944	1.24838
0.03972	1.24768
0.04	1.2474
0.04028	1.24838
0.04056	1.24628
0.04083	1.24726
0.04111	1.24432
0.04139	1.2446
0.04167	1.24474
0.04194	1.24348
0.04222	1.24278
0.0425	1.24208
0.04278	1.24082
0.04306	1.23984
0.04333	1.2411
0.04361	1.23956
0.04389	1.23718
0.04417	1.239
0.04444	1.23774
0.04472	1.23746
0.045	1.23746
0.04528	1.23676
0.04556	1.23648
0.04583	1.23732
0.04611	1.2348
0.04639	1.23312
0.04667	1.23452
0.04694	1.23466
0.04722	1.23466
0.0475	1.23438
0.04778	1.23228
0.04806	1.2334
0.04833	1.23382
0.04861	1.23312
0.04889	1.23228
0.04917	1.23298
0.04944	1.23438
0.04972	1.23312
0.05	1.232
0.05028	1.23312
0.05056	1.23088
0.05083	1.22976
0.05111	1.22962
0.05139	1.22878
0.05167	1.22906
0.05194	1.2285
0.05222	1.23018
0.0525	1.23102
0.05278	1.23032
0.05306	1.22906
0.05333	1.22892
0.05361	1.2292
0.05389	1.22962
0.05417	1.2313
0.05444	1.23172
0.05472	1.23326
0.055	1.2285
0.05528	1.22766
0.05556	1.22808
0.05583	1.22626
0.05611	1.22514
0.05639	1.22514
0.05667	1.22458
0.05694	1.22332
0.05722	1.22402
0.0575	1.22458
0.05778	1.2243
0.05806	1.2236
0.05833	1.22178
0.05861	1.22094
0.05889	1.21968
0.05917	1.22136
0.05944	1.2201
0.05972	1.2187
0.06	1.2194
0.06028	1.21954
0.06056	1.21828
0.06083	1.21744
0.06111	1.21828
0.06139	1.21744
0.06167	1.21674
0.06194	1.21744
0.06222	1.21828
0.0625	1.21842
0.06278	1.2173
0.06306	1.2166
0.06333	1.21716
0.06361	1.21632
0.06389	1.21478
0.06417	1.21674
0.06444	1.21884
0.06472	1.21884
0.065	1.218
0.06528	1.21856
0.06556	1.21786
0.06583	1.21842
0.06611	1.21842
0.06639	1.218
0.06667	1.21884
0.06694	1.21954
0.06722	1.21772
0.0675	1.21912
0.06778	1.2166
0.06806	1.2173
0.06833	1.21618
0.06861	1.21492
0.06889	1.2152
0.06917	1.21548
0.06944	1.21492
0.06972	1.21408
0.07	1.21296
0.07028	1.2166
0.07056	1.21674
0.07083	1.21366
0.07111	1.21254
0.07139	1.21296
0.07167	1.21324
0.07194	1.2117
0.07222	1.21212
0.0725	1.21128
0.07278	1.2131
0.07306	1.21198
0.07333	1.21044
0.07361	1.20946
0.07389	1.20918
0.07417	1.21506
0.07444	1.21282
0.07472	1.21058
0.075	1.21058
0.07528	1.21016
0.07556	1.21016
0.07583	1.20904
0.07611	1.20946
0.07639	1.211
0.07667	1.2159
0.07694	1.21212
0.07722	1.20988
0.0775	1.21044
0.07778	1.21394
0.07806	1.2124
0.07833	1.21212
0.07861	1.21254
0.07889	1.21296
0.07917	1.2131
0.07944	1.21142
0.07972	1.21492
0.08	1.21478
0.08028	1.21408
0.08056	1.21576
0.08083	1.21408
0.08111	1.21408
0.08139	1.21506
0.08167	1.21394
0.08194	1.21338
0.08222	1.21506
0.0825	1.21702
0.08278	1.21576
0.08306	1.21492
0.08333	1.21604
0.08361	1.21576
0.08389	1.21632
0.08417	1.21618
0.08444	1.21618
0.08472	1.21786
0.085	1.21828
0.08528	1.21702
0.08556	1.21842
0.08583	1.21744
0.08611	1.21772
0.08639	1.21772
0.08667	1.218
0.08694	1.21688
0.08722	1.21786
0.0875	1.21632
0.08778	1.21576
0.08806	1.2159
0.08833	1.21506
0.08861	1.21478
0.08889	1.21338
0.08917	1.21436
0.08944	1.21898
0.08972	1.21618
0.09	1.21408
0.09028	1.21282
0.09056	1.21296
0.09083	1.21114
0.09111	1.21114
0.09139	1.21184
0.09167	1.2103
0.09194	1.2103
0.09222	1.2089
0.0925	1.21058
0.09278	1.21002
0.09306	1.20988
0.09333	1.20946
0.09361	1.2068
0.09389	1.20904
0.09417	1.20862
0.09444	1.20638
0.09472	1.20666
0.095	1.20694
0.09528	1.20582
0.09556	1.20526
0.09583	1.2054
0.09611	1.2054
0.09639	1.20484
0.09667	1.20484
0.09694	1.2061
0.09722	1.20568
0.0975	1.20652
0.09778	1.20596
0.09806	1.20442
0.09833	1.20512
0.09861	1.2047
0.09889	1.20554
0.09917	1.20638
0.09944	1.20498
0.09972	1.20526
0.1	1.2047
0.10028	1.20442
0.10056	1.2033
0.10083	1.2019
0.10111	1.20274
0.10139	1.20246
0.10167	1.20274
0.10194	1.20148
0.10222	1.20176
0.1025	1.20162
0.10278	1.20092
0.10306	1.20078
0.10333	1.2005
0.10361	1.20022
0.10389	1.20022
0.10417	1.19882
0.10444	1.20036
0.10472	1.20008
0.105	1.1991
0.10528	1.20386
0.10556	1.20274
0.10583	1.19966
0.10611	1.19952
0.10639	1.19952
0.10667	1.19924
0.10694	1.1984
0.10722	1.19728
0.1075	1.1977
0.10778	1.19882
0.10806	1.1977
0.10833	1.19756
0.10861	1.19854
0.10889	1.19784
0.10917	1.1977
0.10944	1.19798
0.10972	1.197
0.11	1.19784
0.11028	1.19714
0.11056	1.1977
0.11083	1.19868
0.11111	1.19742
0.11139	1.19826
0.11167	1.19742
0.11194	1.19812
0.11222	1.19714
0.1125	1.19812
0.11278	1.19742
0.11306	1.19868
0.11333	1.19756
0.11361	1.19826
0.11389	1.19672
0.11417	1.197
0.11444	1.19588
0.11472	1.19714
0.115	1.19686
0.11528	1.19602
0.11556	1.19574
0.11583	1.19672
0.11611	1.19588
0.11639	1.19616
0.11667	1.19742
0.11694	1.1963
0.11722	1.19518
0.1175	1.19462
0.11778	1.19504
0.11806	1.19504
0.11833	1.1977
0.11861	1.19798
0.11889	1.20288
0.11917	1.19868
0.11944	1.197
0.11972	1.19672
0.12	1.19742
0.12028	1.19476
0.12056	1.1949
0.12083	1.19588
0.12111	1.1942
0.12139	1.1935
0.12167	1.19392
0.12194	1.19476
0.12222	1.1942
0.1225	1.1942
0.12278	1.1942
0.12306	1.19476
0.12333	1.19336
0.12361	1.19336
0.12389	1.19238
0.12417	1.19252
0.12444	1.19098
0.12472	1.19154
0.125	1.19154
0.12528	1.1914
0.12556	1.1921
0.12583	1.19294
0.12611	1.1907
0.12639	1.19028
0.12667	1.19126
0.12694	1.19238
0.12722	1.19308
0.1275	1.19336
0.12778	1.19252
0.12806	1.19252
0.12833	1.1914
0.12861	1.1907
0.12889	1.19084
0.12917	1.1914
0.12944	1.19322
0.12972	1.1907
0.13	1.19224
0.13028	1.19084
0.13056	1.19518
0.13083	1.19168
0.13111	1.1921
0.13139	1.1921
0.13167	1.19084
0.13194	1.19154
0.13222	1.18972
0.1325	1.18902
0.13278	1.18846
0.13306	1.18902
0.13333	1.19028
0.13361	1.18944
0.13389	1.18846
0.13417	1.18958
0.13444	1.18916
0.13472	1.18958
0.135	1.18958
0.13528	1.18958
0.13556	1.19336
0.13583	1.19322
0.13611	1.19266
0.13639	1.18986
0.13667	1.19098
0.13694	1.19266
0.13722	1.1921
0.1375	1.19252
0.13778	1.1921
0.13806	1.19224
0.13833	1.18916
0.13861	1.18916
0.13889	1.18972
0.13917	1.19
0.13944	1.18944
0.13972	1.19098
0.14	1.19182
0.14028	1.19266
0.14056	1.19168
0.14083	1.1921
0.14111	1.19168
0.14139	1.19056
0.14167	1.19056
0.14194	1.18902
0.14222	1.18846
0.1425	1.19
0.14278	1.19014
0.14306	1.1893
0.14333	1.18972
0.14361	1.1886
0.14389	1.1921
0.14417	1.19392
0.14444	1.1914
0.14472	1.19196
0.145	1.19126
0.14528	1.1893
0.14556	1.1893
0.14583	1.18972
0.14611	1.1907
0.14639	1.19042
0.14667	1.19028
0.14694	1.19252
0.14722	1.19196
0.1475	1.19378
0.14778	1.19392
0.14806	1.19434
0.14833	1.19462
0.14861	1.19588
0.14889	1.19602
0.14917	1.19756
0.14944	1.19798
0.14972	1.19742
0.15	1.19784
0.15028	1.19602
0.15056	1.19644
0.15083	1.19616
0.15111	1.19896
0.15139	1.19938
0.15167	1.19756
0.15194	1.19812
0.15222	1.19812
0.1525	1.19742
0.15278	1.19826
0.15306	1.19756
0.15333	1.19784
0.15361	1.19742
0.15389	1.19742
0.15417	1.20022
0.15444	1.20288
0.15472	1.20204
0.155	1.2019
0.15528	1.20036
0.15556	1.20064
0.15583	1.20036
0.15611	1.20064
0.15639	1.19938
0.15667	1.19938
0.15694	1.20624
0.15722	1.20386
0.1575	1.20092
0.15778	1.20526
0.15806	1.20302
0.15833	1.20428
0.15861	1.20316
0.15889	1.20386
0.15917	1.20316
0.15944	1.20456
0.15972	1.20484
0.16	1.20638
0.16028	1.20708
0.16056	1.20694
0.16083	1.21044
0.16111	1.20918
0.16139	1.21016
0.16167	1.20932
0.16194	1.20848
0.16222	1.20736
0.1625	1.20778
0.16278	1.20792
0.16306	1.20708
0.16333	1.20806
0.16361	1.20778
0.16389	1.20596
0.16417	1.2075
0.16444	1.2068
0.16472	1.20652
0.165	1.2061
0.16528	1.20582
0.16556	1.20484
0.16583	1.204
0.16611	1.20372
0.16639	1.20442
0.16667	1.2033
0.16694	1.20358
0.16722	1.20386
0.1675	1.2033
0.16778	1.2033
0.16806	1.20456
0.16833	1.20372
0.16861	1.20428
0.16889	1.20428
0.16917	1.2033
0.16944	1.20218
0.16972	1.20134
0.17	1.2019
0.17028	1.20008
0.17056	1.20092
0.17083	1.19826
0.17111	1.20064
0.17139	1.19966
0.17167	1.19994
0.17194	1.1991
0.17222	1.19882
0.1725	1.2012
0.17278	1.19924
0.17306	1.19798
0.17333	1.1991
0.17361	1.20176
0.17389	1.19966
0.17417	1.19938
0.17444	1.19882
0.17472	1.19826
0.175	1.1984
0.17528	1.19882
0.17556	1.19938
0.17583	1.19882
0.17611	1.1984
0.17639	1.19896
0.17667	1.20036
0.17694	1.19896
0.17722	1.1998
0.1775	1.19784
0.17778	1.19714
0.17806	1.1963
0.17833	1.19756
0.17861	1.1977
0.17889	1.19574
0.17917	1.19532
0.17944	1.19588
0.17972	1.19644
0.18	1.19798
0.18028	1.19742
0.18056	1.19672
0.18083	1.19686
0.18111	1.19518
0.18139	1.1942
0.18167	1.19756
0.18194	1.19896
0.18222	1.19616
0.1825	1.19476
0.18278	1.19378
0.18306	1.19448
0.18333	1.19966
0.18361	1.19658
0.18389	1.1956
0.18417	1.19812
0.18444	1.19882
0.18472	1.19784
0.185	1.19532
0.18528	1.19532
0.18556	1.1956
0.18583	1.19896
0.18611	1.19812
0.18639	1.20064
0.18667	1.20358
0.18694	1.20372
0.18722	1.19994
0.1875	1.20246
0.18778	1.20428
0.18806	1.20316
0.18833	1.20036
0.18861	1.20008
0.18889	1.19896
0.18917	1.20134
0.18944	1.19952
0.18972	1.1984
0.19	1.19924
0.19028	1.197
0.19056	1.1949
0.19083	1.19616
0.19111	1.1956
0.19139	1.1949
0.19167	1.1942
0.19194	1.19238
0.19222	1.19266
0.1925	1.19238
0.19278	1.19238
0.19306	1.19238
0.19333	1.1935
0.19361	1.19252
0.19389	1.19672
0.19417	1.19658
0.19444	1.19644
0.19472	1.19504
0.195	1.19392
0.19528	1.19154
0.19556	1.19224
0.19583	1.19308
0.19611	1.19308
0.19639	1.19196
0.19667	1.18986
0.19694	1.19364
0.19722	1.19602
0.1975	1.19798
0.19778	1.19896
0.19806	1.19742
0.19833	1.19574
0.19861	1.19798
0.19889	1.19952
0.19917	1.19966
0.19944	1.204
0.19972	1.19882
0.2	1.19784
0.20028	1.19672
0.20056	1.19588
0.20083	1.197
0.20111	1.19602
0.20139	1.19616
0.20167	1.1977
0.20194	1.1977
0.20222	1.19784
0.2025	1.19644
0.20278	1.19602
0.20306	1.19686
0.20333	1.19672
0.20361	1.19658
0.20389	1.19938
0.20417	1.19742
0.20444	1.19742
0.20472	1.19672
0.205	1.19686
0.20528	1.19868
0.20556	1.19742
0.20583	1.19714
0.20611	1.19854
0.20639	1.2026
0.20667	1.19826
0.20694	1.19896
0.20722	1.19812
0.2075	1.19742
0.20778	1.19784
0.20806	1.19672
0.20833	1.19518
0.20861	1.19938
0.20889	1.20162
0.20917	1.19882
0.20944	1.19882
0.20972	1.1991
0.21	1.19672
0.21028	1.19854
0.21056	1.19658
0.21083	1.19686
0.21111	1.19448
0.21139	1.19532
0.21167	1.20204
0.21194	1.19504
0.21222	1.1942
0.2125	1.1956
0.21278	1.19686
0.21306	1.19336
0.21333	1.19392
0.21361	1.19112
0.21389	1.18972
0.21417	1.18944
0.21444	1.18944
0.21472	1.1879
0.215	1.18748
0.21528	1.18874
0.21556	1.18664
0.21583	1.18748
0.21611	1.18664
0.21639	1.18902
0.21667	1.19126
0.21694	1.19
0.21722	1.18818
0.2175	1.1865
0.21778	1.18468
0.21806	1.1837
0.21833	1.18356
0.21861	1.18272
0.21889	1.18118
0.21917	1.18356
0.21944	1.18188
0.21972	1.18524
0.22	1.18776
0.22028	1.18328
0.22056	1.18286
0.22083	1.18412
0.22111	1.1823
0.22139	1.18272
0.22167	1.18762
0.22194	1.18384
0.22222	1.18216
0.2225	1.18496
0.22278	1.1816
0.22306	1.18048
0.22333	1.17866
0.22361	1.17838
0.22389	1.18062
0.22417	1.18076
0.22444	1.1865
0.22472	1.18412
0.225	1.18188
0.22528	1.18202
0.22556	1.18188
0.22583	1.1816
0.22611	1.18062
0.22639	1.18146
0.22667	1.18006
0.22694	1.17922
0.22722	1.17824
0.2275	1.17754
0.22778	1.17684
0.22806	1.17726
0.22833	1.17698
0.22861	1.17922
0.22889	1.18006
0.22917	1.17712
0.22944	1.17642
0.22972	1.18006
0.23	1.17698
0.23028	1.1767
0.23056	1.17446
0.23083	1.17712
0.23111	1.17572
0.23139	1.17614
0.23167	1.17908
0.23194	1.1774
0.23222	1.17726
0.2325	1.176
0.23278	1.17544
0.23306	1.17502
0.23333	1.1774
0.23361	1.1795
0.23389	1.1795
0.23417	1.17684
0.23444	1.1767
0.23472	1.1767
0.235	1.1788
0.23528	1.17922
0.23556	1.1823
0.23583	1.18188
0.23611	1.17894
0.23639	1.17936
0.23667	1.18006
0.23694	1.17978
0.23722	1.17726
0.2375	1.17642
0.23778	1.17684
0.23806	1.17516
0.23833	1.17376
0.23861	1.17502
0.23889	1.17474
0.23917	1.1739
0.23944	1.17488
0.23972	1.1795
0.24	1.17712
0.24028	1.17642
0.24056	1.17768
0.24083	1.17656
0.24111	1.17474
0.24139	1.17572
0.24167	1.17404
0.24194	1.1718
0.24222	1.17222
0.2425	1.1718
0.24278	1.17124
0.24306	1.17012
0.24333	1.1718
0.24361	1.1732
0.24389	1.17166
0.24417	1.17124
0.24444	1.17166
0.24472	1.17236
0.245	1.17264
0.24528	1.17474
0.24556	1.17558
0.24583	1.17572
0.24611	1.176
0.24639	1.1781
0.24667	1.17726
0.24694	1.17712
0.24722	1.1739
0.2475	1.17334
0.24778	1.17446
0.24806	1.17362
0.24833	1.17558
0.24861	1.17278
0.24889	1.17152
0.24917	1.1704
0.24944	1.1711
0.24972	1.17264
0.25	1.17082
0.25028	1.16844
0.25056	1.1683
0.25083	1.16872
0.25111	1.17502
0.25139	1.17208
0.25167	1.17194
0.25194	1.17166
0.25222	1.16914
0.2525	1.16956
0.25278	1.17054
0.25306	1.17152
0.25333	1.1732
0.25361	1.17152
0.25389	1.1718
0.25417	1.17096
0.25444	1.16914
0.25472	1.16662
0.255	1.17152
0.25528	1.16914
0.25556	1.17068
0.25583	1.16858
0.25611	1.16704
0.25639	1.16886
0.25667	1.17194
0.25694	1.17334
0.25722	1.16998
0.2575	1.1697
0.25778	1.17334
0.25806	1.17208
0.25833	1.17194
0.25861	1.17026
0.25889	1.17026
0.25917	1.16956
0.25944	1.1683
0.25972	1.16998
0.26	1.1732
0.26028	1.1753
0.26056	1.17166
0.26083	1.17208
0.26111	1.1697
0.26139	1.1725
0.26167	1.17236
0.26194	1.17152
0.26222	1.17922
0.2625	1.17572
0.26278	1.17558
0.26306	1.17334
0.26333	1.1753
0.26361	1.17418
0.26389	1.17082
0.26417	1.1697
0.26444	1.17432
0.26472	1.17292
0.265	1.17698
0.26528	1.17278
0.26556	1.17166
0.26583	1.17124
0.26611	1.17404
0.26639	1.17614
0.26667	1.17446
0.26694	1.1746
0.26722	1.17348
0.2675	1.17516
0.26778	1.17544
0.26806	1.18034
0.26833	1.1816
0.26861	1.1767
0.26889	1.17894
0.26917	1.17502
0.26944	1.17432
0.26972	1.1746
0.27	1.17572
0.27028	1.17908
0.27056	1.17754
0.27083	1.1788
0.27111	1.17684
0.27139	1.17796
0.27167	1.1774
0.27194	1.18174
0.27222	1.18034
0.2725	1.1781
0.27278	1.17992
0.27306	1.17768
0.27333	1.17446
0.27361	1.17516
0.27389	1.17376
0.27417	1.1753
0.27444	1.17866
0.27472	1.17922
0.275	1.176
0.27528	1.17614
0.27556	1.17418
0.27583	1.17628
0.27611	1.17796
0.27639	1.17698
0.27667	1.1732
0.27694	1.17334
0.27722	1.17208
0.2775	1.17138
0.27778	1.17334
0.27806	1.17376
0.27833	1.17264
0.27861	1.17306
0.27889	1.1711
0.27917	1.1697
0.27944	1.16928
0.27972	1.17362
0.28	1.17306
0.28028	1.1718
0.28056	1.17096
0.28083	1.17348
0.28111	1.17222
0.28139	1.17572
0.28167	1.1718
0.28194	1.16914
0.28222	1.17278
0.2825	1.17138
0.28278	1.16928
0.28306	1.169
0.28333	1.16788
0.28361	1.16634
0.28389	1.16494
0.28417	1.16424
0.28444	1.16354
0.28472	1.1655
0.285	1.1641
0.28528	1.16508
0.28556	1.1634
0.28583	1.1613
0.28611	1.16256
0.28639	1.16032
0.28667	1.1627
0.28694	1.1704
0.28722	1.1634
0.2875	1.16074
0.28778	1.16312
0.28806	1.16242
0.28833	1.16102
0.28861	1.16606
0.28889	1.16256
0.28917	1.1599
0.28944	1.15878
0.28972	1.15892
0.29	1.16074
0.29028	1.16284
0.29056	1.15836
0.29083	1.15682
0.29111	1.1599
0.29139	1.15864
0.29167	1.15668
0.29194	1.15668
0.29222	1.15654
0.2925	1.1613
0.29278	1.15668
0.29306	1.15668
0.29333	1.15612
0.29361	1.1571
0.29389	1.1585
0.29417	1.1578
0.29444	1.1571
0.29472	1.15654
0.295	1.16074
0.29528	1.16522
0.29556	1.16452
0.29583	1.1606
0.29611	1.16396
0.29639	1.16424
0.29667	1.162
0.29694	1.162
0.29722	1.16578
0.2975	1.16746
0.29778	1.1606
0.29806	1.16396
0.29833	1.16284
0.29861	1.15892
0.29889	1.1564
0.29917	1.16368
0.29944	1.15962
0.29972	1.15822
0.3	1.16592
0.30028	1.1627
0.30056	1.16158
0.30083	1.15962
0.30111	1.1592
0.30139	1.17054
0.30167	1.16634
0.30194	1.162
0.30222	1.16116
0.3025	1.16606
0.30278	1.16592
0.30306	1.1613
0.30333	1.15948
0.30361	1.15878
0.30389	1.16018
0.30417	1.16116
0.30444	1.16466
0.30472	1.16438
0.305	1.16088
0.30528	1.1641
0.30556	1.1655
0.30583	1.16284
0.30611	1.16998
0.30639	1.16368
0.30667	1.16158
0.30694	1.1606
0.30722	1.15822
0.3075	1.1648
0.30778	1.16088
0.30806	1.1634
0.30833	1.16158
0.30861	1.16816
0.30889	1.17292
0.30917	1.16662
0.30944	1.1669
0.30972	1.16984
0.31	1.1641
0.31028	1.16872
0.31056	1.16424
0.31083	1.16424
0.31111	1.16172
0.31139	1.16592
0.31167	1.16466
0.31194	1.16466
0.31222	1.16214
0.3125	1.16046
0.31278	1.16186
0.31306	1.16144
0.31333	1.1599
0.31361	1.16018
0.31389	1.15962
0.31417	1.15892
0.31444	1.15976
0.31472	1.15934
0.315	1.15822
0.31528	1.15766
0.31556	1.15654
0.31583	1.16326
0.31611	1.1669
0.31639	1.16102
0.31667	1.16382
0.31694	1.18132
0.31722	1.17474
0.3175	1.16956
0.31778	1.16774
0.31806	1.1683
0.31833	1.16872
0.31861	1.16662
0.31889	1.16662
0.31917	1.16886
0.31944	1.16872
0.31972	1.17068
0.32	1.16998
0.32028	1.16928
0.32056	1.17208
0.32083	1.17474
0.32111	1.17194
0.32139	1.17432
0.32167	1.17292
0.32194	1.17012
0.32222	1.17376
0.3225	1.17992
0.32278	1.17656
0.32306	1.17334
0.32333	1.17404
0.32361	1.17264
0.32389	1.17082
0.32417	1.1725
0.32444	1.17096
0.32472	1.16998
0.325	1.16816
0.32528	1.16718
0.32556	1.16886
0.32583	1.1704
0.32611	1.1676
0.32639	1.16788
0.32667	1.16774
0.32694	1.16494
0.32722	1.1627
0.3275	1.16382
0.32778	1.1641
0.32806	1.1718
0.32833	1.16844
0.32861	1.16508
0.32889	1.16578
0.32917	1.1634
0.32944	1.16186
0.32972	1.16256
0.33	1.16088
0.33028	1.1606
0.33056	1.15864
0.33083	1.16256
0.33111	1.16284
0.33139	1.16298
0.33167	1.16158
0.33194	1.1599
0.33222	1.1634
0.3325	1.16354
0.33278	1.16158
0.33306	1.16578
0.33333	1.16396
0.33361	1.16172
0.33389	1.16536
0.33417	1.17138
0.33444	1.16494
0.33472	1.162
0.335	1.16186
0.33528	1.16816
0.33556	1.16256
0.33583	1.16074
0.33611	1.15906
0.33639	1.15752
0.33667	1.1599
0.33694	1.16438
0.33722	1.16172
0.3375	1.1571
0.33778	1.15654
0.33806	1.155
0.33833	1.155
0.33861	1.1634
0.33889	1.1599
0.33917	1.15598
0.33944	1.1522
0.33972	1.15122
0.34	1.1522
0.34028	1.15094
0.34056	1.15416
0.34083	1.15052
0.34111	1.14982
0.34139	1.1501
0.34167	1.15416
0.34194	1.15122
0.34222	1.14772
0.3425	1.1473
0.34278	1.16102
0.34306	1.15696
0.34333	1.15346
0.34361	1.15122
0.34389	1.15122
0.34417	1.14856
0.34444	1.15136
0.34472	1.16214
0.345	1.15584
0.34528	1.15388
0.34556	1.15556
0.34583	1.15416
0.34611	1.14926
0.34639	1.14772
0.34667	1.14716
0.34694	1.15136
0.34722	1.15108
0.3475	1.15024
0.34778	1.15234
0.34806	1.14786
0.34833	1.14618
0.34861	1.1459
0.34889	1.15458
0.34917	1.15766
0.34944	1.155
0.34972	1.15346
0.35	1.16074
0.35028	1.15192
0.35056	1.1501
0.35083	1.15332
0.35111	1.1536
0.35139	1.14954
0.35167	1.15654
0.35194	1.15206
0.35222	1.15178
0.3525	1.15346
0.35278	1.15304
0.35306	1.15668
0.35333	1.15584
0.35361	1.15472
0.35389	1.15542
0.35417	1.15332
0.35444	1.15822
0.35472	1.15934
0.355	1.15794
0.35528	1.16032
0.35556	1.1711
0.35583	1.16536
0.35611	1.16228
0.35639	1.16158
0.35667	1.1634
0.35694	1.17432
0.35722	1.1767
0.3575	1.16984
0.35778	1.17082
0.35806	1.16858
0.35833	1.16858
0.35861	1.1697
0.35889	1.16746
0.35917	1.16774
0.35944	1.16718
0.35972	1.16634
0.36	1.16494
0.36028	1.16508
0.36056	1.16788
0.36083	1.16508
0.36111	1.16452
0.36139	1.16354
0.36167	1.16508
0.36194	1.16508
0.36222	1.16452
0.3625	1.16592
0.36278	1.1634
0.36306	1.16606
0.36333	1.16984
0.36361	1.17642
0.36389	1.1718
0.36417	1.16816
0.36444	1.16592
0.36472	1.16536
0.365	1.16396
0.36528	1.16578
0.36556	1.16648
0.36583	1.1662
0.36611	1.16606
0.36639	1.1648
0.36667	1.16396
0.36694	1.16256
0.36722	1.16214
0.3675	1.16004
0.36778	1.16088
0.36806	1.16606
0.36833	1.1627
0.36861	1.16144
0.36889	1.16102
0.36917	1.16172
0.36944	1.16284
0.36972	1.16312
0.37	1.16396
0.37028	1.16284
0.37056	1.16676
0.37083	1.16774
0.37111	1.16494
0.37139	1.16284
0.37167	1.16172
0.37194	1.16102
0.37222	1.1606
0.3725	1.16816
0.37278	1.17138
0.37306	1.17236
0.37333	1.16914
0.37361	1.16956
0.37389	1.17026
0.37417	1.16886
0.37444	1.16816
0.37472	1.16508
0.375	1.16606
0.37528	1.16844
0.37556	1.1655
0.37583	1.16438
0.37611	1.1613
0.37639	1.16144
0.37667	1.16172
0.37694	1.16074
0.37722	1.15864
0.3775	1.15598
0.37778	1.15458
0.37806	1.15318
0.37833	1.15248
0.37861	1.15416
0.37889	1.1585
0.37917	1.15682
0.37944	1.15234
0.37972	1.15024
0.38	1.15934
0.38028	1.17012
0.38056	1.17404
0.38083	1.16998
0.38111	1.16872
0.38139	1.1627
0.38167	1.1592
0.38194	1.15962
0.38222	1.15542
0.3825	1.1543
0.38278	1.15346
0.38306	1.15122
0.38333	1.15416
0.38361	1.15206
0.38389	1.15234
0.38417	1.15094
0.38444	1.15584
0.38472	1.1487
0.385	1.14926
0.38528	1.14828
0.38556	1.1438
0.38583	1.1445
0.38611	1.14534
0.38639	1.14548
0.38667	1.14464
0.38694	1.1438
0.38722	1.1424
0.3875	1.14254
0.38778	1.1396
0.38806	1.141
0.38833	1.1445
0.38861	1.1438
0.38889	1.13876
0.38917	1.14058
0.38944	1.141
0.38972	1.13918
0.39	1.13666
0.39028	1.13596
0.39056	1.13372
0.39083	1.13386
0.39111	1.13722
0.39139	1.1452
0.39167	1.13666
0.39194	1.14016
0.39222	1.14366
0.3925	1.1375
0.39278	1.13666
0.39306	1.1326
0.39333	1.13722
0.39361	1.13246
0.39389	1.13022
0.39417	1.12994
0.39444	1.13372
0.39472	1.13666
0.395	1.13274
0.39528	1.13498
0.39556	1.13554
0.39583	1.13442
0.39611	1.13414
0.39639	1.13106
0.39667	1.13064
0.39694	1.13386
0.39722	1.1375
0.3975	1.13204
0.39778	1.13176
0.39806	1.13148
0.39833	1.13162
0.39861	1.12798
0.39889	1.13162
0.39917	1.13456
0.39944	1.13624
0.39972	1.13372
0.4	1.1298
0.40028	1.13232
0.40056	1.12896
0.40083	1.12882
0.40111	1.12826
0.40139	1.12686
0.40167	1.13106
0.40194	1.14674
0.40222	1.14072
0.4025	1.14702
0.40278	1.14548
0.40306	1.1466
0.40333	1.14898
0.40361	1.15024
0.40389	1.15262
0.40417	1.14898
0.40444	1.15178
0.40472	1.1522
0.405	1.16074
0.40528	1.15892
0.40556	1.15626
0.40583	1.16074
0.40611	1.16186
0.40639	1.16298
0.40667	1.16228
0.40694	1.16368
0.40722	1.16942
0.4075	1.16606
0.40778	1.17236
0.40806	1.16858
0.40833	1.1655
0.40861	1.16788
0.40889	1.16634
0.40917	1.16844
0.40944	1.1697
0.40972	1.16522
0.41	1.16662
0.41028	1.16578
0.41056	1.1655
0.41083	1.1634
0.41111	1.1634
0.41139	1.17404
0.41167	1.17152
0.41194	1.16424
0.41222	1.16228
0.4125	1.16088
0.41278	1.16018
0.41306	1.15906
0.41333	1.15598
0.41361	1.16088
0.41389	1.15822
0.41417	1.15486
0.41444	1.15892
0.41472	1.15724
0.415	1.15388
0.41528	1.15332
0.41556	1.15822
0.41583	1.1571
0.41611	1.1571
0.41639	1.15738
0.41667	1.1529
0.41694	1.15458
0.41722	1.15696
0.4175	1.1543
0.41778	1.15122
0.41806	1.15346
0.41833	1.15248
0.41861	1.15612
0.41889	1.15486
0.41917	1.1522
0.41944	1.15094
0.41972	1.15136
0.42	1.15346
0.42028	1.14968
0.42056	1.14996
0.42083	1.14772
0.42111	1.14744
0.42139	1.14758
0.42167	1.14688
0.42194	1.1487
0.42222	1.1508
0.4225	1.15094
0.42278	1.14758
0.42306	1.14884
0.42333	1.1515
0.42361	1.14814
0.42389	1.14492
0.42417	1.14674
0.42444	1.1459
0.42472	1.14674
0.425	1.14674
0.42528	1.14492
0.42556	1.14422
0.42583	1.14338
0.42611	1.13988
0.42639	1.13932
0.42667	1.14478
0.42694	1.14226
0.42722	1.14618
0.4275	1.14562
0.42778	1.141
0.42806	1.14016
0.42833	1.13862
0.42861	1.13624
0.42889	1.13316
0.42917	1.13008
0.42944	1.13806
0.42972	1.14632
0.43	1.14884
0.43028	1.13666
0.43056	1.1312
0.43083	1.12686
0.43111	1.12938
0.43139	1.12644
0.43167	1.12812
0.43194	1.13022
0.43222	1.12546
0.4325	1.12672
0.43278	1.12546
0.43306	1.12336
0.43333	1.12084
0.43361	1.12406
0.43389	1.12252
0.43417	1.11944
0.43444	1.11664
0.43472	1.11664
0.435	1.11944
0.43528	1.11636
0.43556	1.12602
0.43583	1.13526
0.43611	1.12294
0.43639	1.1207
0.43667	1.12168
0.43694	1.12504
0.43722	1.12504
0.4375	1.12154
0.43778	1.12028
0.43806	1.11314
0.43833	1.11384
0.43861	1.1116
0.43889	1.11258
0.43917	1.11384
0.43944	1.1088
0.43972	1.1088
0.44	1.11146
0.44028	1.11216
0.44056	1.10852
0.44083	1.11048
0.44111	1.10614
0.44139	1.113
0.44167	1.10894
0.44194	1.113
0.44222	1.1074
0.4425	1.10922
0.44278	1.10698
0.44306	1.1081
0.44333	1.11202
0.44361	1.10586
0.44389	1.10698
0.44417	1.106
0.44444	1.1067
0.44472	1.10558
0.445	1.10558
0.44528	1.10348
0.44556	1.1102
0.44583	1.10768
0.44611	1.10082
0.44639	1.09942
0.44667	1.10026
0.44694	1.09648
0.44722	1.09452
0.4475	1.09494
0.44778	1.09872
0.44806	1.09312
0.44833	1.0941
0.44861	1.09074
0.44889	1.0948
0.44917	1.09102
0.44944	1.09858
0.44972	1.09522
0.45	1.09886
0.45028	1.10656
0.45056	1.1011
0.45083	1.10292
0.45111	1.09746
0.45139	1.10376
0.45167	1.10124
0.45194	1.10208
0.45222	1.1011
0.4525	1.11678
0.45278	1.10432
0.45306	1.09998
0.45333	1.11636
0.45361	1.09984
0.45389	1.10152
0.45417	1.10516
0.45444	1.10138
0.45472	1.10096
0.455	1.09424
0.45528	1.09382
0.45556	1.09438
0.45583	1.10152
0.45611	1.10838
0.45639	1.10348
0.45667	1.09718
0.45694	1.0913
0.45722	1.09592
0.4575	1.0941
0.45778	1.09956
0.45806	1.10796
0.45833	1.1095
0.45861	1.09956
0.45889	1.09522
0.45917	1.09284
0.45944	1.09116
0.45972	1.09298
0.46	1.08906
0.46028	1.08472
0.46056	1.09004
0.46083	1.08892
0.46111	1.10264
0.46139	1.11734
0.46167	1.11328
0.46194	1.10586
0.46222	1.10908
0.4625	1.10236
0.46278	1.09564
0.46306	1.10264
0.46333	1.0997
0.46361	1.08962
0.46389	1.0885
0.46417	1.08906
0.46444	1.09522
0.46472	1.09494
0.465	1.09326
0.46528	1.09242
0.46556	1.09088
0.46583	1.0878
0.46611	1.09312
0.46639	1.08318
0.46667	1.09592
0.46694	1.0836
0.46722	1.11412
0.4675	1.10852
0.46778	1.11146
0.46806	1.11174
0.46833	1.11748
0.46861	1.11636
0.46889	1.11384
0.46917	1.10936
0.46944	1.10796
0.46972	1.10572
0.47	1.10292
0.47028	1.10208
0.47056	1.10376
0.47083	1.1018
0.47111	1.10684
0.47139	1.1109
0.47167	1.10712
0.47194	1.10964
0.47222	1.1116
0.4725	1.10852
0.47278	1.10908
0.47306	1.1053
0.47333	1.1088
0.47361	1.10628
0.47389	1.10516
0.47417	1.11258
0.47444	1.10754
0.47472	1.10334
0.475	1.11006
0.47528	1.11398
0.47556	1.11958
0.47583	1.11958
0.47611	1.11244
0.47639	1.11412
0.47667	1.11678
0.47694	1.12462
0.47722	1.11972
0.4775	1.11622
0.47778	1.11272
0.47806	1.11314
0.47833	1.11286
0.47861	1.11188
0.47889	1.1109
0.47917	1.11608
0.47944	1.1144
0.47972	1.11146
0.48	1.11342
0.48028	1.11594
0.48056	1.11594
0.48083	1.11818
0.48111	1.12042
0.48139	1.11944
0.48167	1.12112
0.48194	1.11832
0.48222	1.12224
0.4825	1.13442
0.48278	1.1249
0.48306	1.12266
0.48333	1.1221
0.48361	1.13148
0.48389	1.12322
0.48417	1.12504
0.48444	1.12154
0.48472	1.12546
0.485	1.1207
0.48528	1.12322
0.48556	1.12322
0.48583	1.1207
0.48611	1.11986
0.48639	1.12336
0.48667	1.12056
0.48694	1.11706
0.48722	1.12056
0.4875	1.11706
0.48778	1.12896
0.48806	1.12336
0.48833	1.12392
0.48861	1.12112
0.48889	1.11902
0.48917	1.11538
0.48944	1.1137
0.48972	1.12672
0.49	1.12448
0.49028	1.11594
0.49056	1.12462
0.49083	1.1207
0.49111	1.1221
0.49139	1.13092
0.49167	1.12294
0.49194	1.11804
0.49222	1.1172
0.4925	1.11524
0.49278	1.12042
0.49306	1.11888
0.49333	1.1116
0.49361	1.10768
0.49389	1.10474
0.49417	1.1046
0.49444	1.10348
0.49472	1.10334
0.495	1.1053
0.49528	1.0976
0.49556	1.09732
0.49583	1.10012
0.49611	1.10362
0.49639	1.1053
0.49667	1.1186
0.49694	1.10642
0.49722	1.10138
0.4975	1.11524
0.49778	1.10222
0.49806	1.10306
0.49833	1.09844
0.49861	1.09816
0.49889	1.09718
0.49917	1.09592
0.49944	1.09522
0.49972	1.09074
0.5	1.09228
0.50028	1.0997
0.50056	1.0997
0.50083	1.099
0.50111	1.09872
0.50139	1.099
0.50167	1.10208
0.50194	1.09536
0.50222	1.1011
0.5025	1.0976
0.50278	1.1074
0.50306	1.10796
0.50333	1.10166
0.50361	1.10936
0.50389	1.11454
0.50417	1.1046
0.50444	1.10208
0.50472	1.10278
0.505	1.1018
0.50528	1.10572
0.50556	1.11048
0.50583	1.10404
0.50611	1.10152
0.50639	1.10292
0.50667	1.10082
0.50694	1.10446
0.50722	1.10782
0.5075	1.10264
0.50778	1.10404
0.50806	1.10502
0.50833	1.1095
0.50861	1.12896
0.50889	1.1179
0.50917	1.11258
0.50944	1.11412
0.50972	1.12462
0.51	1.11258
0.51028	1.10964
0.51056	1.10614
0.51083	1.10586
0.51111	1.10334
0.51139	1.10166
0.51167	1.11804
0.51194	1.10768
0.51222	1.11188
0.5125	1.09858
0.51278	1.099
0.51306	1.10012
0.51333	1.0941
0.51361	1.0955
0.51389	1.0997
0.51417	1.1102
0.51444	1.09508
0.51472	1.1074
0.515	1.09788
0.51528	1.10278
0.51556	1.09662
0.51583	1.09354
0.51611	1.0892
0.51639	1.09578
0.51667	1.09102
0.51694	1.08738
0.51722	1.0885
0.5175	1.08248
0.51778	1.08304
0.51806	1.0801
0.51833	1.08024
0.51861	1.08542
0.51889	1.0836
0.51917	1.08808
0.51944	1.0913
0.51972	1.09606
0.52	1.09494
0.52028	1.10782
0.52056	1.0927
0.52083	1.08472
0.52111	1.08276
0.52139	1.08542
0.52167	1.10474
0.52194	1.0892
0.52222	1.09844
0.5225	1.09746
0.52278	1.08486
0.52306	1.08038
0.52333	1.07562
0.52361	1.0801
0.52389	1.0836
0.52417	1.08262
0.52444	1.0878
0.52472	1.09074
0.525	1.09522
0.52528	1.09088
0.52556	1.0836
0.52583	1.08024
0.52611	1.08318
0.52639	1.08262
0.52667	1.0836
0.52694	1.08612
0.52722	1.08584
0.5275	1.1074
0.52778	1.08948
0.52806	1.0892
0.52833	1.08164
0.52861	1.1018
0.52889	1.10656
0.52917	1.08738
0.52944	1.08962
0.52972	1.08528
0.53	1.09578
0.53028	1.10152
0.53056	1.0927
0.53083	1.09158
0.53111	1.0913
0.53139	1.09998
0.53167	1.09662
0.53194	1.10334
0.53222	1.09396
0.5325	1.10292
0.53278	1.09942
0.53306	1.1144
0.53333	1.09522
0.53361	1.08626
0.53389	1.09494
0.53417	1.0976
0.53444	1.09074
0.53472	1.08556
0.535	1.08556
0.53528	1.08178
0.53556	1.08206
0.53583	1.07982
0.53611	1.08276
0.53639	1.08178
0.53667	1.08542
0.53694	1.09284
0.53722	1.10012
0.5375	1.10488
0.53778	1.0976
0.53806	1.09424
0.53833	1.0885
0.53861	1.08962
0.53889	1.09088
0.53917	1.08752
0.53944	1.08094
0.53972	1.08234
0.54	1.07702
0.54028	1.08192
0.54056	1.08164
0.54083	1.09298
0.54111	1.085
0.54139	1.08192
0.54167	1.07562
0.54194	1.07982
0.54222	1.08514
0.5425	1.08346
0.54278	1.08164
0.54306	1.07982
0.54333	1.0738
0.54361	1.07114
0.54389	1.0808
0.54417	1.07856
0.54444	1.0836
0.54472	1.08458
0.545	1.0843
0.54528	1.08808
0.54556	1.0822
0.54583	1.08528
0.54611	1.08836
0.54639	1.09536
0.54667	1.09732
0.54694	1.09102
0.54722	1.08892
0.5475	1.11062
0.54778	1.09298
0.54806	1.09046
0.54833	1.09172
0.54861	1.08892
0.54889	1.08472
0.54917	1.08794
0.54944	1.08136
0.54972	1.07996
0.55	1.08668
0.55028	1.07996
0.55056	1.08696
0.55083	1.08038
0.55111	1.07856
0.55139	1.08024
0.55167	1.07758
0.55194	1.07534
0.55222	1.07142
0.5525	1.08556
0.55278	1.0857
0.55306	1.08122
0.55333	1.07702
0.55361	1.06974
0.55389	1.07604
0.55417	1.08248
0.55444	1.07786
0.55472	1.07422
0.555	1.08472
0.55528	1.09984
[truncated: 358,005+ more rows]
