# Supplementary material for: Renewable formate from sunlight, biomass and carbon dioxide in a photoelectrochemical cell
Source: Nat Commun. 2023 Feb 23;14:1013. doi: 10.1038/s41467-023-36726-3 (PMC9950059; doi:10.1038/s41467-023-36726-3)
Supplement: Supplementary file 3 — Source data [file 41467_2023_36726_MOESM3_ESM.zip › Fig 4.xlsx]

## Sheet: D
	Potential (V vs. RHE )		Current density (mA cm-2)
		GaN/Si-dark	Bi/GaN/Si-dark	Si-light	GaN/Si-light	Bi/GaN/Si-light
	0.65	0.0054	0.08614	-0.03902	-0.01629	-0.01737
	0.64	0.00141	0.07891	-0.04142	-0.01662	-0.01683
	0.63	-0.00156	0.07229	-0.04314	-0.01691	-0.01524
	0.62	-0.00396	0.06614	-0.04484	-0.01712	-0.01719
	0.61	-0.00595	0.06045	-0.0458	-0.01726	-0.01587
	0.6	-0.00759	0.05514	-0.04734	-0.0174	-0.01633
	0.59	-0.00905	0.05021	-0.04862	-0.01759	-0.01615
	0.58	-0.01019	0.04554	-0.0497	-0.01776	-0.01558
	0.57	-0.0112	0.04128	-0.05058	-0.01773	-0.01633
	0.56	-0.01221	0.03725	-0.05126	-0.0179	-0.01597
	0.55	-0.01291	0.03338	-0.05196	-0.01792	-0.01594
	0.54	-0.01372	0.02978	-0.05286	-0.01799	-0.0161
	0.53	-0.0145	0.02642	-0.0532	-0.01821	-0.01633
	0.52	-0.01506	0.02326	-0.0536	-0.01828	-0.01644
	0.51	-0.01569	0.02035	-0.05376	-0.0184	-0.01662
	0.5	-0.01622	0.0176	-0.05394	-0.01842	-0.01677
	0.49	-0.01672	0.01508	-0.05428	-0.01854	-0.01665
	0.48	-0.01715	0.01275	-0.05454	-0.01861	-0.0167
	0.47	-0.01765	0.01053	-0.05468	-0.01882	-0.01667
	0.46	-0.01811	0.00854	-0.05472	-0.01884	-0.01685
	0.45	-0.01856	0.00677	-0.05512	-0.01894	-0.01717
	0.44	-0.01899	0.00512	-0.05506	-0.01901	-0.01727
	0.43	-0.01934	0.00363	-0.05538	-0.0191	-0.01737
	0.42	-0.01977	0.00232	-0.05588	-0.0191	-0.01758
	0.41	-0.02015	0.00119	-0.05584	-0.01927	-0.01763
	0.4	-0.02055	0.00021184	-0.0561	-0.01927	-0.01779
	0.39	-0.02088	-0.00060512	-0.05692	-0.01939	-0.01771
	0.38	-0.02126	-0.00131	-0.05718	-0.01941	-0.01779
	0.37	-0.02159	-0.00192	-0.05786	-0.01948	-0.01779
	0.36	-0.02187	-0.00241	-0.05878	-0.01958	-0.01789
	0.35	-0.02229	-0.00283	-0.05986	-0.01967	-0.01807
	0.34	-0.02257	-0.00317	-0.0603	-0.01967	-0.01821
	0.33	-0.02303	-0.00347	-0.06192	-0.01979	-0.01841
	0.32	-0.0233	-0.00371	-0.06266	-0.01988	-0.01844
	0.31	-0.02361	-0.00392	-0.06398	-0.01996	-0.0186
	0.3	-0.02396	-0.00409	-0.06578	-0.0201	-0.01901
	0.29	-0.02434	-0.00427	-0.06684	-0.02017	-0.01925
	0.28	-0.02476	-0.00441	-0.06892	-0.02024	-0.01945
	0.27	-0.02524	-0.00456	-0.07028	-0.02038	-0.01982
	0.26	-0.02567	-0.00469	-0.07226	-0.02043	-0.02008
	0.25	-0.02613	-0.00482	-0.07432	-0.02052	-0.02044
	0.24	-0.02673	-0.00496	-0.07586	-0.02069	-0.02101
	0.23	-0.02729	-0.00508	-0.07834	-0.02076	-0.02133
	0.22	-0.02779	-0.0052	-0.07972	-0.0209	-0.022
	0.21	-0.0283	-0.00533	-0.08202	-0.02097	-0.0225
	0.2	-0.02885	-0.00547	-0.08484	-0.02116	-0.0233
	0.19	-0.02943	-0.00562	-0.087	-0.02119	-0.02414
	0.18	-0.02999	-0.00572	-0.09042	-0.02128	-0.02541
	0.17	-0.03054	-0.00586	-0.09248	-0.02142	-0.02684
	0.16	-0.03092	-0.00599	-0.09666	-0.02144	-0.02887
	0.15	-0.03137	-0.00614	-0.09988	-0.0217	-0.03147
	0.14	-0.0316	-0.00629	-0.1033	-0.02168	-0.03548
	0.13	-0.03183	-0.00645	-0.10758	-0.02185	-0.04036
	0.12	-0.032	-0.00662	-0.11094	-0.02194	-0.04742
	0.11	-0.03216	-0.00678	-0.11448	-0.02211	-0.05689
	0.1	-0.03235	-0.00695	-0.11752	-0.02227	-0.06881
	0.09	-0.03238	-0.00714	-0.1205	-0.02234	-0.08468
	0.08	-0.03248	-0.00733	-0.1238	-0.02263	-0.10491
	0.07	-0.03258	-0.00755	-0.12566	-0.0227	-0.13019
	0.06	-0.03274	-0.00777	-0.12728	-0.02291	-0.16157
	0.05	-0.0329	-0.00802	-0.12806	-0.02319	-0.19988
	0.04	-0.03318	-0.00828	-0.12886	-0.02355	-0.24499
	0.03	-0.03344	-0.00856	-0.12886	-0.02393	-0.29558
	0.02	-0.03386	-0.00885	-0.12786	-0.02431	-0.35508
	0.01	-0.03411	-0.00918	-0.12816	-0.02468	-0.41877
	0	-0.03437	-0.00952	-0.1281	-0.02499	-0.49104
	-0.01	-0.03475	-0.0099	-0.12942	-0.02539	-0.5709
	-0.02	-0.03514	-0.0103	-0.12972	-0.02577	-0.66
	-0.03	-0.03562	-0.01072	-0.13062	-0.02613	-0.75933
	-0.04	-0.03597	-0.01118	-0.13198	-0.02665	-0.86889
	-0.05	-0.03629	-0.01166	-0.13398	-0.02721	-0.99264
	-0.06	-0.03674	-0.01217	-0.13546	-0.02778	-1.12794
	-0.07	-0.03712	-0.01269	-0.13734	-0.02849	-1.2771
	-0.08	-0.03776	-0.01324	-0.13872	-0.02951	-1.44078
	-0.09	-0.03814	-0.0138	-0.14022	-0.03039	-1.61931
	-0.1	-0.03862	-0.01437	-0.14214	-0.03165	-1.82193
	-0.11	-0.03923	-0.01493	-0.1438	-0.0333	-2.03511
	-0.12	-0.03981	-0.01551	-0.14658	-0.03516	-2.25819
	-0.13	-0.04048	-0.01609	-0.14916	-0.03744	-2.49381
	-0.14	-0.04106	-0.01668	-0.15298	-0.04038	-2.73372
	-0.15	-0.0417	-0.01727	-0.15706	-0.04401	-2.98221
	-0.16	-0.04227	-0.01787	-0.16188	-0.04797	-3.22905
	-0.17	-0.04288	-0.01852	-0.16764	-0.05298	-3.4881
	-0.18	-0.04339	-0.01916	-0.17298	-0.05877	-3.7422
	-0.19	-0.0439	-0.01982	-0.1777	-0.06507	-3.9864
	-0.2	-0.04429	-0.02051	-0.1834	-0.07206	-4.224
	-0.21	-0.04499	-0.02116	-0.18942	-0.0801	-4.4583
	-0.22	-0.0455	-0.0218	-0.1945	-0.08907	-4.6761
	-0.23	-0.04618	-0.02235	-0.2004	-0.09897	-4.8906
	-0.24	-0.04682	-0.02284	-0.206	-0.10971	-5.1018
	-0.25	-0.04733	-0.02321	-0.2114	-0.12225	-5.3097
	-0.26	-0.04781	-0.02335	-0.2164	-0.13623	-5.5044
	-0.27	-0.0487	-0.02294	-0.2222	-0.15084	-5.6991
	-0.28	-0.0489	-0.02122	-0.2282	-0.16692	-5.8872
	-0.29	-0.04954	-0.01796	-0.2342	-0.18321	-6.0621
	-0.3	-0.05011	-0.01505	-0.241	-0.20013	-6.237
	-0.31	-0.05078	-0.01321	-0.2474	-0.21828	-6.4053
	-0.32	-0.05136	-0.01202	-0.2532	-0.2385	-6.6
	-0.33	-0.05181	-0.01127	-0.2616	-0.25782	-6.7914
	-0.34	-0.05235	-0.0108	-0.2696	-0.27975	-6.9762
	-0.35	-0.05293	-0.01053	-0.2772	-0.3009	-7.1973
	-0.36	-0.0535	-0.01036	-0.2852	-0.3234	-7.4316
	-0.37	-0.05405	-0.01027	-0.2954	-0.3468	-7.656
	-0.38	-0.05482	-0.01026	-0.3058	-0.3687	-7.8837
	-0.39	-0.05542	-0.01028	-0.3152	-0.3942	-8.118
	-0.4	-0.056	-0.01036	-0.3254	-0.4188	-8.382
	-0.41	-0.05661	-0.01045	-0.337	-0.4464	-8.6361
	-0.42	-0.05718	-0.01059	-0.3478	-0.4752	-8.91
	-0.43	-0.05792	-0.01074	-0.3614	-0.5046	-9.1905
	-0.44	-0.05862	-0.01096	-0.3718	-0.5367	-9.4908
	-0.45	-0.05933	-0.01121	-0.3856	-0.5703	-9.7812
	-0.46	-0.06013	-0.01149	-0.3998	-0.606	-10.0419
	-0.47	-0.06109	-0.01184	-0.4162	-0.6459	-10.3323
	-0.48	-0.06173	-0.01222	-0.4306	-0.6888	-10.6623
	-0.49	-0.06262	-0.01268	-0.447	-0.7362	-11.0517
	-0.5	-0.06339	-0.01319	-0.465	-0.7872	-11.3685
	-0.51	-0.06426	-0.01377	-0.4828	-0.843	-11.6886
	-0.52	-0.06512	-0.01438	-0.5008	-0.9069	-12.0417
	-0.53	-0.06624	-0.01506	-0.5212	-0.9702	-12.3552
	-0.54	-0.06749	-0.01581	-0.5434	-1.0404	-12.6753
	-0.55	-0.0688	-0.01661	-0.565	-1.1244	-12.9954
	-0.56	-0.07024	-0.01748	-0.5878	-1.2102	-13.3122
	-0.57	-0.07158	-0.0184	-0.611	-1.3116	-13.6488
	-0.58	-0.07338	-0.01939	-0.6372	-1.4115	-13.9953
	-0.59	-0.07546	-0.02046	-0.6652	-1.5231	-14.3517
	-0.6	-0.07728	-0.02158	-0.6908	-1.6488	-14.7147
	-0.61	-0.07939	-0.02268	-0.7184	-1.7946	-15.1668
	-0.62	-0.08211	-0.02373	-0.7492	-1.9365	-15.5826
	-0.63	-0.08483	-0.02475	-0.7788	-2.0757	-16.0215
	-0.64	-0.08755	-0.02579	-0.811	-2.2455	-16.3746
	-0.65	-0.09046	-0.02689	-0.8446	-2.4192	-16.6881
	-0.66	-0.09389	-0.02801	-0.8772	-2.6166	-17.0049
	-0.67	-0.09805	-0.02916	-0.915	-2.8248	-17.3778
	-0.68	-0.10259	-0.03034	-0.9496	-3.03	-17.7606
	-0.69	-0.10765	-0.03151	-0.9876	-3.267	-18.3249
	-0.7	-0.1137	-0.0327	-1.026	-3.516	-18.8463
	-0.71	-0.12035	-0.03389	-1.0668	-3.744	-19.1235
	-0.72	-0.12794	-0.0351	-1.1102	-4.005	-19.371
	-0.73	-0.13651	-0.03632	-1.1536	-4.284	-19.7043
	-0.74	-0.14563	-0.03757	-1.1968	-4.578	-20.0211
	-0.75	-0.15824	-0.03882	-1.2398	-4.869	-20.3412
	-0.76	-0.17062	-0.0401	-1.2878	-5.148	-20.7834
	-0.77	-0.18643	-0.04138	-1.334	-5.487	-21.0639
	-0.78	-0.19942	-0.04272	-1.3886	-5.85	-21.3774
	-0.79	-0.21168	-0.04413	-1.4432	-6.219	-21.7998
	-0.8	-0.22534	-0.04554	-1.498	-6.618	-22.1958

## Sheet: E
Potential (V vs. RHE )	FEH2(%)	STD	FEHCOO-(%)	STD	jHCOO-(%)	STD
-0.1	29.07	4.98	69.63	4.62	1.26727	0.08408
-0.2	14.4	4.26	85.2	4.52	3.59544	0.19074
-0.3	21.37	2.32	78.41	2.81	4.88494	0.17506
-0.4	30.13	2.26	69.56	3.06	5.82913	0.25643
-0.5	43.17	2.6	56.27	1.52	6.3979	0.17282

## Sheet: F
time (h)	Current density (mA cm-2)	time (h)	FE(%)
0.000277778	-9.026	2	86.5
0.000555556	-8.4095	4	85.2
0.000833333	-7.964	6	84.8
0.00111	-7.5995	8	82.7
0.00139	-7.2935	10	83.3
0.00167	-7.0415
0.00194	-6.83
0.00222	-6.7085
0.0025	-6.5645
0.00278	-6.425
0.00306	-6.2945
0.00333	-6.173
0.00361	-6.065
0.00389	-5.966
0.00417	-5.876
0.00444	-5.7995
0.00472	-5.7275
0.005	-5.6645
0.00528	-5.597
0.00556	-5.5385
0.00583	-5.4845
0.00611	-5.435
0.00639	-5.3855
0.00667	-5.345
0.00694	-5.3
0.00722	-5.2622
0.0075	-5.2235
0.00778	-5.1929
0.00806	-5.1551
0.00833	-5.1155
0.00861	-5.06645
0.00889	-5.02325
0.00917	-4.98365
0.00944	-4.95485
0.00972	-4.92155
0.01	-4.88825
0.01028	-4.86395
0.01056	-4.84145
0.01083	-4.82255
0.01111	-4.7978
0.01139	-4.7735
0.01167	-4.80185
0.01194	-4.8095
0.01222	-4.78565
0.0125	-4.76225
0.01278	-4.7402
0.01306	-4.71905
0.01333	-4.72715
0.01361	-4.7267
0.01389	-4.706
0.01417	-4.6871
0.01444	-4.67135
0.01472	-4.64165
0.015	-4.616
0.01528	-4.60745
0.01556	-4.607
0.01583	-4.58315
0.01611	-4.56245
0.01639	-4.54085
0.01667	-4.5305
0.01694	-4.53185
0.01722	-4.5305
0.0175	-4.54805
0.01778	-4.5521
0.01806	-4.5566
0.01833	-4.5476
0.01861	-4.54715
0.01889	-4.5323
0.01917	-4.52195
0.01944	-4.50035
0.01972	-4.4801
0.02	-4.4612
0.02028	-4.4369
0.02056	-4.4495
0.02083	-4.44005
0.02111	-4.41395
0.02139	-4.4009
0.02167	-4.38335
0.02194	-4.36625
0.02222	-4.36895
0.0225	-4.3559
0.02278	-4.35185
0.02306	-4.3487
0.02333	-4.33475
0.02361	-4.3298
0.02389	-4.32665
0.02417	-4.3235
0.02444	-4.31405
0.02472	-4.31045
0.025	-4.3271
0.02528	-4.34555
0.02556	-4.3262
0.02583	-4.31945
0.02611	-4.30595
0.02639	-4.30685
0.02667	-4.3073
0.02694	-4.31225
0.02722	-4.30955
0.0275	-4.29515
0.02778	-4.2839
0.02806	-4.27265
0.02833	-4.26725
0.02861	-4.26905
0.02889	-4.2776
0.02917	-4.2623
0.02944	-4.2506
0.02972	-4.2299
0.03	-4.2389
0.03028	-4.24745
0.03056	-4.2335
0.03083	-4.2146
0.03111	-4.2065
0.03139	-4.19975
0.03167	-4.2011
0.03194	-4.1948
0.03222	-4.2254
0.0325	-4.23035
0.03278	-4.2218
0.03306	-4.211
0.03333	-4.2155
0.03361	-4.2218
0.03389	-4.2578
0.03417	-4.3379
0.03444	-4.32305
0.03472	-4.3019
0.035	-4.28435
0.03528	-4.2677
0.03556	-4.25735
0.03583	-4.2551
0.03611	-4.2812
0.03639	-4.25825
0.03667	-4.2506
0.03694	-4.24025
0.03722	-4.2326
0.0375	-4.2587
0.03778	-4.247
0.03806	-4.22585
0.03833	-4.23395
0.03861	-4.24205
0.03889	-4.2263
0.03917	-4.21685
0.03944	-4.20875
0.03972	-4.20425
0.04	-4.19705
0.04028	-4.19615
0.04056	-4.2137
0.04083	-4.2236
0.04111	-4.22135
0.04139	-4.23935
0.04167	-4.24025
0.04194	-4.2236
0.04222	-4.21055
0.0425	-4.1993
0.04278	-4.18895
0.04306	-4.18535
0.04333	-4.1759
0.04361	-4.1876
0.04389	-4.2038
0.04417	-4.211
0.04444	-4.193
0.04472	-4.17725
0.045	-4.16285
0.04528	-4.17185
0.04556	-4.157
0.04583	-4.13945
0.04611	-4.1381
0.04639	-4.1399
0.04667	-4.13405
0.04694	-4.12595
0.04722	-4.11245
0.0475	-4.10525
0.04778	-4.10705
0.04806	-4.1462
0.04833	-4.14395
0.04861	-4.16375
0.04889	-4.15385
0.04917	-4.1318
0.04944	-4.10975
0.04972	-4.1021
0.05	-4.094
0.05028	-4.0823
0.05056	-4.08095
0.05083	-4.1048
0.05111	-4.1066
0.05139	-4.09265
0.05167	-4.076
0.05194	-4.0715
0.05222	-4.0652
0.0525	-4.0877
0.05278	-4.08455
0.05306	-4.11965
0.05333	-4.11155
0.05361	-4.10885
0.05389	-4.12235
0.05417	-4.1264
0.05444	-4.12145
0.05472	-4.12235
0.055	-4.11515
0.05528	-4.1048
0.05556	-4.1048
0.05583	-4.1174
0.05611	-4.1201
0.05639	-4.14125
0.05667	-4.12865
0.05694	-4.139
0.05722	-4.13675
0.0575	-4.1345
0.05778	-4.1354
0.05806	-4.1363
0.05833	-4.1363
0.05861	-4.17005
0.05889	-4.16735
0.05917	-4.1543
0.05944	-4.1426
0.05972	-4.13675
0.06	-4.13135
0.06028	-4.1354
0.06056	-4.14215
0.06083	-4.13135
0.06111	-4.1444
0.06139	-4.14125
0.06167	-4.14485
0.06194	-4.16465
0.06222	-4.1633
0.0625	-4.1588
0.06278	-4.14665
0.06306	-4.1408
0.06333	-4.13405
0.06361	-4.13675
0.06389	-4.1444
0.06417	-4.1417
0.06444	-4.15025
0.06472	-4.1543
0.065	-4.1516
0.06528	-4.1507
0.06556	-4.15655
0.06583	-4.16105
0.06611	-4.15475
0.06639	-4.1543
0.06667	-4.15385
0.06694	-4.14755
0.06722	-4.1462
0.0675	-4.1507
0.06778	-4.1543
0.06806	-4.14575
0.06833	-4.13855
0.06861	-4.1642
0.06889	-4.14485
0.06917	-4.14125
0.06944	-4.1318
0.06972	-4.1435
0.07	-4.13675
0.07028	-4.13225
0.07056	-4.13675
0.07083	-4.13675
0.07111	-4.13315
0.07139	-4.13765
0.07167	-4.139
0.07194	-4.1354
0.07222	-4.14215
0.0725	-4.1489
0.07278	-4.17365
0.07306	-4.16015
0.07333	-4.1579
0.07361	-4.17185
0.07389	-4.16105
0.07417	-4.15925
0.07444	-4.1588
0.07472	-4.1615
0.075	-4.15385
0.07528	-4.1453
0.07556	-4.14215
0.07583	-4.13765
0.07611	-4.12325
0.07639	-4.12505
0.07667	-4.1264
0.07694	-4.12865
0.07722	-4.1498
0.0775	-4.15295
0.07778	-4.15115
0.07806	-4.15205
0.07833	-4.1597
0.07861	-4.1678
0.07889	-4.16195
0.07917	-4.16015
0.07944	-4.16105
0.07972	-4.15835
0.08	-4.14665
0.08028	-4.1489
0.08056	-4.15925
0.08083	-4.15655
0.08111	-4.14575
0.08139	-4.139
0.08167	-4.1516
0.08194	-4.1444
0.08222	-4.14215
0.0825	-4.1408
0.08278	-4.16915
0.08306	-4.1678
0.08333	-4.20245
0.08361	-4.1984
0.08389	-4.18895
0.08417	-4.184
0.08444	-4.17275
0.08472	-4.17725
0.085	-4.17725
0.08528	-4.16555
0.08556	-4.1462
0.08583	-4.14755
0.08611	-4.148
0.08639	-4.13315
0.08667	-4.1354
0.08694	-4.1561
0.08722	-4.1507
0.0875	-4.14935
0.08778	-4.1579
0.08806	-4.15295
0.08833	-4.14845
0.08861	-4.14305
0.08889	-4.139
0.08917	-4.1264
0.08944	-4.112
0.08972	-4.11515
0.09	-4.13675
0.09028	-4.13
0.09056	-4.12955
0.09083	-4.1345
0.09111	-4.1309
0.09139	-4.1273
0.09167	-4.13135
0.09194	-4.1282
0.09222	-4.1363
0.0925	-4.16645
0.09278	-4.1543
0.09306	-4.13315
0.09333	-4.11425
0.09361	-4.1012
0.09389	-4.1012
0.09417	-4.11335
0.09444	-4.1039
0.09472	-4.0958
0.095	-4.0994
0.09528	-4.09175
0.09556	-4.08815
0.09583	-4.08635
0.09611	-4.0805
0.09639	-4.10165
0.09667	-4.09265
0.09694	-4.08635
0.09722	-4.0814
0.0975	-4.0778
0.09778	-4.09445
0.09806	-4.1102
0.09833	-4.0976
0.09861	-4.08995
0.09889	-4.0868
0.09917	-4.08275
0.09944	-4.0814
0.09972	-4.07645
0.1	-4.0688
0.10028	-4.0895
0.10056	-4.08005
0.10083	-4.0715
0.10111	-4.06655
0.10139	-4.06475
0.10167	-4.05305
0.10194	-4.05035
0.10222	-4.0697
0.1025	-4.0535
0.10278	-4.0652
0.10306	-4.06115
0.10333	-4.0634
0.10361	-4.0571
0.10389	-4.0598
0.10417	-4.0472
0.10444	-4.0463
0.10472	-4.0508
0.105	-4.0652
0.10528	-4.05575
0.10556	-4.05395
0.10583	-4.04405
0.10611	-4.03685
0.10639	-4.0373
0.10667	-4.0526
0.10694	-4.049
0.10722	-4.04675
0.1075	-4.03685
0.10778	-4.0472
0.10806	-4.049
0.10833	-4.0454
0.10861	-4.0463
0.10889	-4.049
0.10917	-4.04135
0.10944	-4.0346
0.10972	-4.03235
0.11	-4.0274
0.11028	-4.0427
0.11056	-4.06655
0.11083	-4.05665
0.11111	-4.07825
0.11139	-4.0697
0.11167	-4.06655
0.11194	-4.0571
0.11222	-4.0517
0.1125	-4.04675
0.11278	-4.05215
0.11306	-4.0724
0.11333	-4.06655
0.11361	-4.0634
0.11389	-4.0607
0.11417	-4.05395
0.11444	-4.0553
0.11472	-4.0544
0.115	-4.0562
0.11528	-4.0643
0.11556	-4.10795
0.11583	-4.09625
0.11611	-4.08995
0.11639	-4.09625
0.11667	-4.08815
0.11694	-4.085
0.11722	-4.08365
0.1175	-4.0796
0.11778	-4.0877
0.11806	-4.1057
0.11833	-4.1003
0.11861	-4.0913
0.11889	-4.09175
0.11917	-4.09355
0.11944	-4.0796
0.11972	-4.076
0.12	-4.08545
0.12028	-4.07825
0.12056	-4.0796
0.12083	-4.09895
0.12111	-4.08455
0.12139	-4.08185
0.12167	-4.0904
0.12194	-4.09535
0.12222	-4.0949
0.1225	-4.09085
0.12278	-4.08905
0.12306	-4.08275
0.12333	-4.08725
0.12361	-4.0976
0.12389	-4.0841
0.12417	-4.11155
0.12444	-4.1273
0.12472	-4.10525
0.125	-4.09265
0.12528	-4.08005
0.12556	-4.06835
0.12583	-4.09265
0.12611	-4.08185
0.12639	-4.0733
0.12667	-4.0778
0.12694	-4.08275
0.12722	-4.0706
0.1275	-4.06295
0.12778	-4.05395
0.12806	-4.0499
0.12833	-4.0463
0.12861	-4.0544
0.12889	-4.07555
0.12917	-4.076
0.12944	-4.067
0.12972	-4.05845
0.13	-4.05035
0.13028	-4.06565
0.13056	-4.06835
0.13083	-4.06835
0.13111	-4.06655
0.13139	-4.0742
0.13167	-4.07195
0.13194	-4.0643
0.13222	-4.0607
0.1325	-4.05845
0.13278	-4.0625
0.13306	-4.09175
0.13333	-4.08905
0.13361	-4.11425
0.13389	-4.11695
0.13417	-4.1066
0.13444	-4.1012
0.13472	-4.103
0.135	-4.09445
0.13528	-4.0895
0.13556	-4.08275
0.13583	-4.07195
0.13611	-4.07105
0.13639	-4.0796
0.13667	-4.07105
0.13694	-4.07285
0.13722	-4.05125
0.1375	-4.04855
0.13778	-4.07735
0.13806	-4.07735
0.13833	-4.08095
0.13861	-4.08725
0.13889	-4.08095
0.13917	-4.0742
0.13944	-4.06205
0.13972	-4.05395
0.14	-4.049
0.14028	-4.0472
0.14056	-4.06655
0.14083	-4.094
0.14111	-4.09715
0.14139	-4.085
0.14167	-4.0814
0.14194	-4.08635
0.14222	-4.0778
0.1425	-4.06385
0.14278	-4.05215
0.14306	-4.04495
0.14333	-4.0373
0.14361	-4.0346
0.14389	-4.04675
0.14417	-4.0697
0.14444	-4.0661
0.14472	-4.05755
0.145	-4.0508
0.14528	-4.076
0.14556	-4.07555
0.14583	-4.07195
0.14611	-4.07195
0.14639	-4.06475
0.14667	-4.0553
0.14694	-4.04585
0.14722	-4.03775
0.1475	-4.03145
0.14778	-4.0337
0.14806	-4.0481
0.14833	-4.0634
0.14861	-4.0472
0.14889	-4.03415
0.14917	-4.05035
0.14944	-4.049
0.14972	-4.0364
0.15	-4.0382
0.15028	-4.0319
0.15056	-4.0238
0.15083	-4.0157
0.15111	-4.0067
0.15139	-4.0022
0.15167	-4.01255
0.15194	-4.0112
0.15222	-4.0265
0.1525	-4.0202
0.15278	-4.013
0.15306	-4.03325
0.15333	-4.0265
0.15361	-4.03145
0.15389	-4.0184
0.15417	-4.01075
0.15444	-4.0013
0.15472	-4.00085
0.155	-4.0274
0.15528	-4.0283
0.15556	-4.0166
0.15583	-4.0067
0.15611	-4.02515
0.15639	-4.0283
0.15667	-4.013
0.15694	-4.0112
0.15722	-4.0112
0.1575	-4.0139
0.15778	-4.0148
0.15806	-4.00805
0.15833	-4.0022
0.15861	-4.004
0.15889	-4.0031
0.15917	-3.99275
0.15944	-3.98825
0.15972	-4.0121
0.16	-4.00985
0.16028	-3.99905
0.16056	-3.99815
0.16083	-3.9977
0.16111	-3.99905
0.16139	-3.99635
0.16167	-3.9887
0.16194	-3.9833
0.16222	-3.9959
0.1625	-3.9824
0.16278	-3.96755
0.16306	-3.96485
0.16333	-3.9986
0.16361	-3.99725
0.16389	-3.9815
0.16417	-3.9797
0.16444	-3.98375
0.16472	-3.98825
0.165	-3.9851
0.16528	-3.9752
0.16556	-3.9887
0.16583	-3.9959
0.16611	-3.9833
0.16639	-3.98195
0.16667	-3.995
0.16694	-3.9941
0.16722	-3.98645
0.1675	-3.9914
0.16778	-3.986
0.16806	-3.9968
0.16833	-3.98195
0.16861	-3.9824
0.16889	-3.995
0.16917	-3.9842
0.16944	-3.97385
0.16972	-3.9689
0.17	-3.98285
0.17028	-3.9806
0.17056	-3.9743
0.17083	-3.97835
0.17111	-3.98105
0.17139	-3.9914
0.17167	-3.98825
0.17194	-3.9743
0.17222	-4.01975
0.1725	-4.004
0.17278	-3.9986
0.17306	-4.00175
0.17333	-4.01255
0.17361	-4.0148
0.17389	-4.01525
0.17417	-4.0175
0.17444	-4.0211
0.17472	-4.0265
0.175	-4.01345
0.17528	-4.0166
0.17556	-4.0337
0.17583	-4.0202
0.17611	-4.02425
0.17639	-4.01435
0.17667	-4.00535
0.17694	-4.00175
0.17722	-4.01615
0.1775	-4.00895
0.17778	-4.0067
0.17806	-4.00445
0.17833	-4.00625
0.17861	-4.03325
0.17889	-4.03505
0.17917	-4.02155
0.17944	-4.00805
0.17972	-4.0049
0.18	-3.99815
0.18028	-4.0067
0.18056	-4.03235
0.18083	-4.02605
0.18111	-4.01885
0.18139	-4.02965
0.18167	-4.0184
0.18194	-4.00715
0.18222	-4.0193
0.1825	-3.99005
0.18278	-3.9743
0.18306	-3.98105
0.18333	-3.9887
0.18361	-3.9869
0.18389	-3.9734
0.18417	-3.98465
0.18444	-3.97655
0.18472	-3.96215
0.185	-3.9518
0.18528	-3.95225
0.18556	-3.97655
0.18583	-3.97475
0.18611	-3.99095
0.18639	-3.9995
0.18667	-3.98645
0.18694	-3.98555
0.18722	-3.96935
0.1875	-3.97655
0.18778	-3.96755
0.18806	-3.95765
0.18833	-3.9491
0.18861	-3.94775
0.18889	-3.94865
0.18917	-3.9545
0.18944	-3.97565
0.18972	-3.96845
0.19	-3.9554
0.19028	-3.96305
0.19056	-3.95855
0.19083	-3.96575
0.19111	-3.9518
0.19139	-3.95945
0.19167	-3.95
0.19194	-3.94055
0.19222	-3.9725
0.1925	-3.9626
0.19278	-3.95855
0.19306	-3.9698
0.19333	-3.97565
0.19361	-3.97205
0.19389	-3.97475
0.19417	-3.97115
0.19444	-3.98645
0.19472	-3.98285
0.195	-3.9869
0.19528	-3.977
0.19556	-3.99905
0.19583	-3.99185
0.19611	-3.97745
0.19639	-3.96755
0.19667	-3.98015
0.19694	-3.9905
0.19722	-3.97565
0.1975	-3.9707
0.19778	-3.9698
0.19806	-3.96305
0.19833	-3.9464
0.19861	-3.94145
0.19889	-3.9617
0.19917	-3.95945
0.19944	-3.97475
0.19972	-3.9887
0.2	-3.9725
0.20028	-3.96395
0.20056	-3.96395
0.20083	-3.9518
0.20111	-3.94775
0.20139	-3.9419
0.20167	-3.93695
0.20194	-3.94775
0.20222	-3.95585
0.2025	-3.9626
0.20278	-3.9509
0.20306	-3.9473
0.20333	-3.96935
0.20361	-3.97115
0.20389	-3.95855
0.20417	-3.9563
0.20444	-3.9635
0.20472	-3.95585
0.205	-3.95315
0.20528	-3.95045
0.20556	-3.94775
0.20583	-3.9806
0.20611	-4.0139
0.20639	-3.99005
0.20667	-3.99635
0.20694	-3.9896
0.20722	-3.9806
0.2075	-3.9707
0.20778	-3.96485
0.20806	-3.977
0.20833	-3.99185
0.20861	-3.9815
0.20889	-3.97295
0.20917	-3.9698
0.20944	-3.9878
0.20972	-3.97835
0.21	-3.97565
0.21028	-3.98195
0.21056	-3.97295
0.21083	-3.96395
0.21111	-3.9563
0.21139	-3.9572
0.21167	-3.9536
0.21194	-3.95135
0.21222	-3.95495
0.2125	-3.98015
0.21278	-3.9671
0.21306	-3.98645
0.21333	-3.9734
0.21361	-3.95945
0.21389	-3.9545
0.21417	-3.94685
0.21444	-3.94145
0.21472	-3.95
0.215	-3.96485
0.21528	-3.96125
0.21556	-3.9482
0.21583	-3.94595
0.21611	-3.94145
0.21639	-3.93425
0.21667	-3.94775
0.21694	-3.9365
0.21722	-3.9365
0.2175	-3.9671
0.21778	-3.9536
0.21806	-3.93425
0.21833	-3.9383
0.21861	-3.9284
0.21889	-3.923
0.21917	-3.92345
0.21944	-3.92975
0.21972	-3.92705
0.22	-3.94865
0.22028	-3.93605
0.22056	-3.9347
0.22083	-3.92435
0.22111	-3.9149
0.22139	-3.90995
0.22167	-3.90365
0.22194	-3.90455
0.22222	-3.92705
0.2225	-3.92255
0.22278	-3.9131
0.22306	-3.91355
0.22333	-3.91445
0.22361	-3.9077
0.22389	-3.9068
0.22417	-3.9167
0.22444	-3.932
0.22472	-3.92975
0.225	-3.9338
0.22528	-3.92975
0.22556	-3.91805
0.22583	-3.9068
0.22611	-3.9077
0.22639	-3.91985
0.22667	-3.90725
0.22694	-3.89825
0.22722	-3.89285
0.2275	-3.8888
0.22778	-3.8969
0.22806	-3.9239
0.22833	-3.94235
0.22861	-3.9365
0.22889	-3.92345
0.22917	-3.9149
0.22944	-3.90725
0.22972	-3.91625
0.23	-3.9221
0.23028	-3.9041
0.23056	-3.90815
0.23083	-3.905
0.23111	-3.90275
0.23139	-3.8951
0.23167	-3.90455
0.23194	-3.90005
0.23222	-3.90455
0.2325	-3.89825
0.23278	-3.9248
0.23306	-3.9122
0.23333	-3.89825
0.23361	-3.8906
0.23389	-3.88295
0.23417	-3.8753
0.23444	-3.87485
0.23472	-3.87845
0.235	-3.90095
0.23528	-3.89015
0.23556	-3.88115
0.23583	-3.87485
0.23611	-3.8861
0.23639	-3.8771
0.23667	-3.8852
0.23694	-3.9023
0.23722	-3.90005
0.2375	-3.8924
0.23778	-3.88565
0.23806	-3.87845
0.23833	-3.87845
0.23861	-3.8816
0.23889	-3.87665
0.23917	-3.8825
0.23944	-3.92525
0.23972	-3.9401
0.24	-3.92165
0.24028	-3.9032
0.24056	-3.88835
0.24083	-3.88385
0.24111	-3.8753
0.24139	-3.8807
0.24167	-3.878
0.24194	-3.88115
0.24222	-3.8753
0.2425	-3.87395
0.24278	-3.8924
0.24306	-3.8744
0.24333	-3.86135
0.24361	-3.8582
0.24389	-3.85505
0.24417	-3.8528
0.24444	-3.84065
0.24472	-3.85505
0.245	-3.84335
0.24528	-3.84245
0.24556	-3.8627
0.24583	-3.86225
0.24611	-3.8834
0.24639	-3.8708
0.24667	-3.8582
0.24694	-3.85685
0.24722	-3.8744
0.2475	-3.87035
0.24778	-3.8618
0.24806	-3.86045
0.24833	-3.8546
0.24861	-3.84785
0.24889	-3.84335
0.24917	-3.8537
0.24944	-3.8447
0.24972	-3.8483
0.25	-3.85145
0.25028	-3.869
0.25056	-3.85505
0.25083	-3.86225
0.25111	-3.84965
0.25139	-3.8465
0.25167	-3.8375
0.25194	-3.82985
0.25222	-3.8366
0.2525	-3.83075
0.25278	-3.8321
0.25306	-3.83345
0.25333	-3.83525
0.25361	-3.84425
0.25389	-3.87665
0.25417	-3.8627
0.25444	-3.8591
0.25472	-3.88025
0.255	-3.87755
0.25528	-3.905
0.25556	-3.8672
0.25583	-3.92795
0.25611	-3.9239
0.25639	-3.9158
0.25667	-3.90005
0.25694	-3.88745
0.25722	-3.8807
0.2575	-3.8699
0.25778	-3.8609
0.25806	-3.87575
0.25833	-3.87215
0.25861	-3.87485
0.25889	-3.8798
0.25917	-3.8708
0.25944	-3.87395
0.25972	-3.88205
0.26	-3.878
0.26028	-3.88745
0.26056	-3.90275
0.26083	-3.87305
0.26111	-3.8663
0.26139	-3.8735
0.26167	-3.85775
0.26194	-3.85865
0.26222	-3.86135
0.2625	-3.85865
0.26278	-3.85955
0.26306	-3.86585
0.26333	-3.87845
0.26361	-3.84785
0.26389	-3.83525
0.26417	-3.8276
0.26444	-3.8366
0.26472	-3.8303
0.265	-3.82805
0.26528	-3.8339
0.26556	-3.83075
0.26583	-3.84065
0.26611	-3.83615
0.26639	-3.83885
0.26667	-3.82805
0.26694	-3.87035
0.26722	-3.8519
0.2675	-3.84965
0.26778	-3.85145
0.26806	-3.84875
0.26833	-3.84245
0.26861	-3.83615
0.26889	-3.83705
0.26917	-3.83615
0.26944	-3.83255
0.26972	-3.8258
0.27	-3.8429
0.27028	-3.8465
0.27056	-3.8654
0.27083	-3.8402
0.27111	-3.8465
0.27139	-3.84785
0.27167	-3.8339
0.27194	-3.8519
0.27222	-3.8501
0.2725	-3.87845
0.27278	-3.88565
0.27306	-3.88025
0.27333	-3.90005
0.27361	-3.89375
0.27389	-3.89105
0.27417	-3.878
0.27444	-3.86675
0.27472	-3.8564
0.275	-3.86495
0.27528	-3.8663
0.27556	-3.8582
0.27583	-3.8546
0.27611	-3.8564
0.27639	-3.8573
0.27667	-3.8708
0.27694	-3.8753
0.27722	-3.86495
0.2775	-3.87395
0.27778	-3.85415
0.27806	-3.842
0.27833	-3.8384
0.27861	-3.85235
0.27889	-3.8564
0.27917	-3.85145
0.27944	-3.8438
0.27972	-3.84425
0.28	-3.8438
0.28028	-3.85055
0.28056	-3.8357
0.28083	-3.8465
0.28111	-3.8573
0.28139	-3.84605
0.28167	-3.84425
0.28194	-3.85595
0.28222	-3.84965
0.2825	-3.85595
0.28278	-3.8897
0.28306	-3.85685
0.28333	-3.851
0.28361	-3.84605
0.28389	-3.84605
0.28417	-3.8411
0.28444	-3.8393
0.28472	-3.8402
0.285	-3.84875
0.28528	-3.85865
0.28556	-3.8717
0.28583	-3.86315
0.28611	-3.86
0.28639	-3.8591
0.28667	-3.8429
0.28694	-3.83795
0.28722	-3.8375
0.2875	-3.8438
0.28778	-3.8726
0.28806	-3.8699
0.28833	-3.8645
0.28861	-3.8546
0.28889	-3.85865
0.28917	-3.85235
0.28944	-3.84965
0.28972	-3.8618
0.29	-3.8888
0.29028	-3.89375
0.29056	-3.90005
0.29083	-3.9023
0.29111	-3.9023
0.29139	-3.9023
0.29167	-3.9005
0.29194	-3.9077
0.29222	-3.90005
0.2925	-3.89645
0.29278	-3.89915
0.29306	-3.90635
0.29333	-3.90995
0.29361	-3.9248
0.29389	-3.91715
0.29417	-3.90365
0.29444	-3.90095
0.29472	-3.89105
0.295	-3.87215
0.29528	-3.8645
0.29556	-3.878
0.29583	-3.8771
0.29611	-3.86225
0.29639	-3.85685
0.29667	-3.85145
0.29694	-3.85775
0.29722	-3.85145
0.2975	-3.85685
0.29778	-3.8645
0.29806	-3.88385
0.29833	-3.9014
0.29861	-3.88205
0.29889	-3.86855
0.29917	-3.86675
0.29944	-3.85685
0.29972	-3.8564
0.3	-3.8663
0.30028	-3.851
0.30056	-3.8645
0.30083	-3.86765
0.30111	-3.84965
0.30139	-3.8321
0.30167	-3.8321
0.30194	-3.833
0.30222	-3.84695
0.3025	-3.85955
0.30278	-3.85415
0.30306	-3.8483
0.30333	-3.84245
0.30361	-3.8357
0.30389	-3.84605
0.30417	-3.8519
0.30444	-3.89105
0.30472	-3.87665
0.305	-3.8654
0.30528	-3.86135
0.30556	-3.86495
0.30583	-3.8618
0.30611	-3.8519
0.30639	-3.8609
0.30667	-3.90095
0.30694	-3.8987
0.30722	-3.8888
0.3075	-3.89465
0.30778	-3.89375
0.30806	-3.8951
0.30833	-3.8888
0.30861	-3.8969
0.30889	-3.8897
0.30917	-3.8807
0.30944	-3.8771
0.30972	-3.86045
0.31	-3.8456
0.31028	-3.84515
0.31056	-3.8384
0.31083	-3.85685
0.31111	-3.86765
0.31139	-3.8645
0.31167	-3.84875
0.31194	-3.8627
0.31222	-3.9248
0.3125	-3.9284
0.31278	-3.9203
0.31306	-3.91085
0.31333	-3.87485
0.31361	-3.87485
0.31389	-3.9743
0.31417	-3.9734
0.31444	-3.94955
0.31472	-3.9338
0.315	-3.91895
0.31528	-3.9113
0.31556	-3.9023
0.31583	-3.8861
0.31611	-3.9158
0.31639	-3.9473
0.31667	-3.9329
0.31694	-3.9158
0.31722	-3.9113
0.3175	-3.90095
0.31778	-3.9005
0.31806	-3.8924
0.31833	-3.8915
0.31861	-3.93065
0.31889	-3.9284
0.31917	-3.90725
0.31944	-3.8942
0.31972	-3.92165
0.32	-3.9158
0.32028	-3.91175
0.32056	-3.90095
0.32083	-3.89825
0.32111	-3.88745
0.32139	-3.8996
0.32167	-3.89465
0.32194	-3.87665
0.32222	-3.88025
0.3225	-3.8852
0.32278	-3.94505
0.32306	-3.91265
0.32333	-3.914
0.32361	-3.90185
0.32389	-3.8906
0.32417	-3.87305
0.32444	-3.87395
0.32472	-3.87305
0.325	-3.869
0.32528	-3.8852
0.32556	-3.90185
0.32583	-3.90725
0.32611	-3.8996
0.32639	-3.90995
0.32667	-3.90815
0.32694	-3.9077
0.32722	-3.8969
0.3275	-3.8852
0.32778	-3.90635
0.32806	-3.92795
0.32833	-3.93425
0.32861	-3.91715
0.32889	-3.95405
0.32917	-3.93605
0.32944	-3.923
0.32972	-3.91085
0.33	-3.92975
0.33028	-3.95225
0.33056	-3.9356
0.33083	-3.92615
0.33111	-3.9149
0.33139	-3.9077
0.33167	-3.91535
0.33194	-3.8969
0.33222	-3.9005
0.3325	-3.91715
0.33278	-3.90185
0.33306	-3.89555
0.33333	-3.93785
0.33361	-3.92525
0.33389	-3.9347
0.33417	-3.9212
0.33444	-3.9041
0.33472	-3.8969
0.335	-3.92075
0.33528	-3.9176
0.33556	-3.8987
0.33583	-3.88655
0.33611	-3.88205
0.33639	-3.87665
0.33667	-3.86945
0.33694	-3.86585
0.33722	-3.90545
0.3375	-3.8969
0.33778	-3.90995
0.33806	-3.9104
0.33833	-3.89645
0.33861	-3.88565
0.33889	-3.87575
0.33917	-3.8744
0.33944	-3.8951
0.33972	-3.8852
0.34	-3.878
0.34028	-3.88745
0.34056	-3.87935
0.34083	-3.87485
0.34111	-3.87665
0.34139	-3.8708
0.34167	-3.869
0.34194	-3.8978
0.34222	-3.92525
0.3425	-3.914
0.34278	-3.90815
0.34306	-3.9041
0.34333	-3.89555
0.34361	-3.89915
0.34389	-3.88925
0.34417	-3.89915
0.34444	-3.90275
0.34472	-3.9041
0.345	-3.89285
0.34528	-3.88745
0.34556	-3.87845
0.34583	-3.88655
0.34611	-3.878
0.34639	-3.8699
0.34667	-3.89555
0.34694	-3.8852
0.34722	-3.89915
0.3475	-3.88385
0.34778	-3.8681
0.34806	-3.85595
0.34833	-3.86135
0.34861	-3.88565
0.34889	-3.86855
0.34917	-3.86405
0.34944	-3.869
0.34972	-3.86405
0.35	-3.8699
0.35028	-3.8861
0.35056	-3.8906
0.35083	-3.8978
0.35111	-3.9122
0.35139	-3.89465
0.35167	-3.8852
0.35194	-3.8996
0.35222	-3.91175
0.3525	-3.9059
0.35278	-3.8987
0.35306	-3.89375
0.35333	-3.8951
0.35361	-3.8897
0.35389	-3.90185
0.35417	-3.9068
0.35444	-3.9221
0.35472	-3.9203
0.355	-3.92075
0.35528	-3.9032
0.35556	-3.89735
0.35583	-3.9284
0.35611	-3.92075
0.35639	-3.9014
0.35667	-3.9194
0.35694	-3.91085
0.35722	-3.91265
0.3575	-3.90095
0.35778	-3.9212
0.35806	-3.9266
0.35833	-3.90995
0.35861	-3.9005
0.35889	-3.8897
0.35917	-3.9023
0.35944	-3.90815
0.35972	-3.91085
0.36	-3.932
0.36028	-3.9635
0.36056	-3.9554
0.36083	-3.96035
0.36111	-3.9482
0.36139	-3.9599
0.36167	-3.96305
0.36194	-3.95495
0.36222	-3.93425
0.3625	-3.91535
0.36278	-3.9257
0.36306	-3.9158
0.36333	-3.8888
0.36361	-3.89645
0.36389	-3.8861
0.36417	-3.8726
0.36444	-3.86855
0.36472	-3.87845
0.365	-3.8996
0.36528	-3.88475
0.36556	-3.87575
0.36583	-3.896
0.36611	-3.9023
0.36639	-3.87845
0.36667	-3.8906
0.36694	-3.88745
0.36722	-3.8852
0.3675	-3.88835
0.36778	-3.87395
0.36806	-3.8753
0.36833	-3.86135
0.36861	-3.8447
0.36889	-3.8618
0.36917	-3.86045
0.36944	-3.84245
0.36972	-3.8519
0.37	-3.85775
0.37028	-3.8267
0.37056	-3.8078
0.37083	-3.77855
0.37111	-3.92255
0.37139	-3.95855
0.37167	-3.91535
0.37194	-3.9059
0.37222	-3.89645
0.3725	-3.87845
0.37278	-3.8699
0.37306	-3.85685
0.37333	-3.84875
0.37361	-3.90725
0.37389	-3.9014
0.37417	-3.87395
0.37444	-3.88745
0.37472	-3.8483
0.375	-3.833
0.37528	-3.84785
0.37556	-3.83885
0.37583	-3.8141
0.37611	-3.78395
0.37639	-3.81275
0.37667	-3.92255
0.37694	-3.93065
0.37722	-3.9014
0.3775	-3.88025
0.37778	-3.85955
0.37806	-3.85415
0.37833	-3.8384
0.37861	-3.86
0.37889	-3.8465
0.37917	-3.82895
0.37944	-3.8348
0.37972	-3.83525
0.38	-3.87935
0.38028	-3.84965
0.38056	-3.85775
0.38083	-3.83075
0.38111	-3.8177
0.38139	-3.82805
0.38167	-3.8438
0.38194	-3.8159
0.38222	-3.8069
0.3825	-3.7898
0.38278	-3.7709
0.38306	-3.80195
0.38333	-3.93245
0.38361	-3.896
0.38389	-3.8843
0.38417	-3.8672
0.38444	-3.8609
0.38472	-3.8555
0.385	-3.84065
0.38528	-3.83435
0.38556	-3.82805
0.38583	-3.80915
0.38611	-3.8447
0.38639	-3.8141
0.38667	-3.82625
0.38694	-3.80735
0.38722	-3.8276
0.3875	-3.8078
0.38778	-3.79475
0.38806	-3.7547
0.38833	-3.82175
0.38861	-3.90635
0.38889	-3.89465
0.38917	-3.86585
0.38944	-3.84245
0.38972	-3.82715
0.39	-3.81995
0.39028	-3.80825
0.39056	-3.80465
0.39083	-3.8033
0.39111	-3.7844
0.39139	-3.75425
0.39167	-3.7502
0.39194	-3.7088
0.39222	-3.90095
0.3925	-3.93425
0.39278	-3.9131
0.39306	-3.878
0.39333	-3.85685
0.39361	-3.8357
0.39389	-3.8114
0.39417	-3.82265
0.39444	-3.81545
0.39472	-3.8204
0.395	-3.8276
0.39528	-3.79475
0.39556	-3.7808
0.39583	-3.75515
0.39611	-3.9284
0.39639	-3.9149
0.39667	-3.8951
0.39694	-3.87215
0.39722	-3.8726
0.3975	-3.8573
0.39778	-3.8429
0.39806	-3.83885
0.39833	-3.82085
0.39861	-3.84425
0.39889	-3.7934
0.39917	-3.7889
0.39944	-3.7394
0.39972	-3.87395
0.4	-3.90725
0.40028	-3.90455
0.40056	-3.88115
0.40083	-3.85595
0.40111	-3.84875
0.40139	-3.8276
0.40167	-3.83435
0.40194	-3.8276
0.40222	-3.8195
0.4025	-3.8132
0.40278	-3.7826
0.40306	-3.8321
0.40333	-3.96395
0.40361	-3.90905
0.40389	-3.92255
0.40417	-3.90635
0.40444	-3.86945
0.40472	-3.83705
0.405	-3.8096
0.40528	-3.81005
0.40556	-3.78755
0.40583	-3.7673
0.40611	-3.75335
0.40639	-3.8294
0.40667	-3.90365
0.40694	-3.86045
0.40722	-3.8384
0.4075	-3.81995
0.40778	-3.82085
0.40806	-3.80105
0.40833	-3.80825
0.40861	-3.81545
0.40889	-3.78845
0.40917	-3.78755
0.40944	-3.7655
0.40972	-3.73895
0.41	-3.7385
0.41028	-3.87395
0.41056	-3.8411
0.41083	-3.8132
0.41111	-3.80465
0.41139	-3.7826
0.41167	-3.77
0.41194	-3.7466
0.41222	-3.73985
0.4125	-3.75155
0.41278	-3.77315
0.41306	-3.7556
0.41333	-3.75335
0.41361	-3.70205
0.41389	-3.85865
0.41417	-3.8609
0.41444	-3.83795
0.41472	-3.8006
0.415	-3.7745
0.41528	-3.7556
0.41556	-3.7385
0.41583	-3.7529
0.41611	-3.71195
0.41639	-3.6854
0.41667	-3.6692
0.41694	-3.66785
0.41722	-3.8204
0.4175	-3.8141
0.41778	-3.8105
0.41806	-3.7745
0.41833	-3.7772
0.41861	-3.75605
0.41889	-3.75875
0.41917	-3.7466
0.41944	-3.73445
0.41972	-3.725
0.42	-3.71465
0.42028	-3.72275
0.42056	-3.71735
0.42083	-3.72185
0.42111	-3.6917
0.42139	-3.66875
0.42167	-3.6404
0.42194	-3.8204
0.42222	-3.79565
0.4225	-3.7583
0.42278	-3.73445
0.42306	-3.72455
0.42333	-3.71915
0.42361	-3.70565
0.42389	-3.70205
0.42417	-3.67055
0.42444	-3.6467
0.42472	-3.61385
0.425	-3.8303
0.42528	-3.8105
0.42556	-3.7682
0.42583	-3.7718
0.42611	-3.7556
0.42639	-3.7259
0.42667	-3.70655
0.42694	-3.73985
0.42722	-3.73985
0.4275	-3.7781
0.42778	-3.7628
0.42806	-3.7322
0.42833	-3.69665
0.42861	-3.68045
0.42889	-3.8654
0.42917	-3.85685
0.42944	-3.8195
0.42972	-3.8258
0.43	-3.80465
0.43028	-3.78665
0.43056	-3.7601
0.43083	-3.7538
0.43111	-3.76325
0.43139	-3.7556
0.43167	-3.7358
0.43194	-3.71195
0.43222	-3.8627
0.4325	-3.8663
0.43278	-3.8159
0.43306	-3.78485
0.43333	-3.7997
0.43361	-3.7745
0.43389	-3.7745
0.43417	-3.7565
0.43444	-3.7187
0.43472	-3.70745
0.435	-3.88925
0.43528	-3.8879
0.43556	-3.8348
0.43583	-3.80825
0.43611	-3.78575
0.43639	-3.7862
0.43667	-3.7952
0.43694	-3.7781
0.43722	-3.7781
0.4375	-3.73985
0.43778	-3.88925
0.43806	-3.9041
0.43833	-3.8564
0.43861	-3.8348
0.43889	-3.8186
0.43917	-3.8258
0.43944	-3.8276
0.43972	-3.80645
0.44	-3.77945
0.44028	-3.7511
0.44056	-3.77045
0.44083	-3.95945
0.44111	-3.90995
0.44139	-3.869
0.44167	-3.84695
0.44194	-3.86045
0.44222	-3.84695
0.4425	-3.8285
0.44278	-3.8843
0.44306	-3.8591
0.44333	-3.83255
0.44361	-3.86405
0.44389	-3.79565
0.44417	-3.82175
0.44444	-3.80105
0.44472	-3.75695
0.445	-3.7367
0.44528	-3.87665
0.44556	-3.9311
0.44583	-3.88925
0.44611	-3.8546
0.44639	-3.8618
0.44667	-3.8465
0.44694	-3.81455
0.44722	-3.8015
0.4475	-3.7961
0.44778	-3.8051
0.44806	-3.76595
0.44833	-3.74525
0.44861	-3.7673
0.44889	-3.9473
0.44917	-3.8996
0.44944	-3.86675
0.44972	-3.8627
0.45	-3.851
0.45028	-3.8159
0.45056	-3.76955
0.45083	-3.752
0.45111	-3.7133
0.45139	-3.8942
0.45167	-3.88205
0.45194	-3.84245
0.45222	-3.83345
0.4525	-3.83435
0.45278	-3.7988
0.45306	-3.75605
0.45333	-3.74255
0.45361	-3.833
0.45389	-3.91535
0.45417	-3.9212
0.45444	-3.88565
0.45472	-3.851
0.455	-3.84515
0.45528	-3.842
0.45556	-3.85325
0.45583	-3.8087
0.45611	-3.79205
0.45639	-3.8078
0.45667	-3.8267
0.45694	-3.9815
0.45722	-3.93335
0.4575	-3.89555
0.45778	-3.87665
0.45806	-3.87845
0.45833	-3.88385
0.45861	-3.8384
0.45889	-3.8204
0.45917	-3.7754
0.45944	-3.7511
0.45972	-3.7169
0.46	-3.9383
0.46028	-3.8852
0.46056	-3.8366
0.46083	-3.83255
0.46111	-3.8177
0.46139	-3.78665
0.46167	-3.7583
0.46194	-3.73085
0.46222	-3.70745
0.4625	-3.81185
0.46278	-3.8537
0.46306	-3.88115
0.46333	-3.8393
0.46361	-3.8177
0.46389	-3.7988
0.46417	-3.76775
0.46444	-3.77405
0.46472	-3.7367
0.465	-3.73625
0.46528	-3.7079
0.46556	-3.6665
0.46583	-3.87215
0.46611	-3.8267
0.46639	-3.79655
0.46667	-3.80015
0.46694	-3.788
0.46722	-3.81455
0.4675	-3.81005
0.46778	-3.81995
0.46806	-3.82265
0.46833	-3.80735
0.46861	-3.815
0.46889	-3.81725
0.46917	-3.81995
0.46944	-3.83075
0.46972	-3.833
0.47	-3.8195
0.47028	-3.82715
0.47056	-3.83255
0.47083	-3.8492
0.47111	-3.83885
0.47139	-3.824
0.47167	-3.80555
0.47194	-3.7988
0.47222	-3.80645
0.4725	-3.79295
0.47278	-3.7799
0.47306	-3.7664
0.47333	-3.7943
0.47361	-3.78845
0.47389	-3.8231
0.47417	-3.81095
0.47444	-3.82895
0.47472	-3.84335
0.475	-3.91445
0.47528	-3.8627
0.47556	-3.8312
0.47583	-3.80645
0.47611	-3.7961
0.47639	-3.81905
0.47667	-3.8186
0.47694	-3.8114
0.47722	-3.81005
0.4775	-3.8222
0.47778	-3.8636
0.47806	-3.8483
0.47833	-3.83525
0.47861	-3.8312
0.47889	-3.8249
0.47917	-3.8573
0.47944	-3.88115
0.47972	-3.89285
0.48	-3.89825
0.48028	-3.8987
0.48056	-3.88565
0.48083	-3.88835
0.48111	-3.87935
0.48139	-3.8915
0.48167	-3.89375
0.48194	-3.8744
0.48222	-3.86855
0.4825	-3.8681
0.48278	-3.8645
0.48306	-3.8609
0.48333	-3.86855
0.48361	-3.85685
0.48389	-3.84425
0.48417	-3.83885
0.48444	-3.84515
0.48472	-3.8402
0.485	-3.83345
0.48528	-3.8033
0.48556	-3.80735
0.48583	-3.8186
0.48611	-3.79475
0.48639	-3.78575
0.48667	-3.79655
0.48694	-3.78485
0.48722	-3.8249
0.4875	-3.82355
0.48778	-3.8258
0.48806	-3.8186
0.48833	-3.8429
0.48861	-3.92795
0.48889	-3.88925
0.48917	-3.86045
0.48944	-3.8393
0.48972	-3.8402
0.49	-3.8483
0.49028	-3.83345
0.49056	-3.8312
0.49083	-3.8087
0.49111	-3.7907
0.49139	-3.76595
0.49167	-3.75785
0.49194	-3.7646
0.49222	-3.761
0.4925	-3.8267
0.49278	-3.79475
0.49306	-3.7871
0.49333	-3.7754
0.49361	-3.7736
0.49389	-3.788
0.49417	-3.89015
0.49444	-3.8483
0.49472	-3.84155
0.495	-3.8573
0.49528	-3.86135
0.49556	-3.8618
0.49583	-3.83525
0.49611	-3.83255
0.49639	-3.8312
0.49667	-3.81545
0.49694	-3.79205
0.49722	-3.7907
0.4975	-3.81725
0.49778	-3.79925
0.49806	-3.8195
0.49833	-3.8114
0.49861	-3.79925
0.49889	-3.79115
0.49917	-3.77135
0.49944	-3.7844
0.49972	-3.79475
0.5	-3.78395
0.50028	-3.77585
0.50056	-3.76955
0.50083	-3.76775
0.50111	-3.79205
0.50139	-3.81275
0.50167	-3.7934
0.50194	-3.79745
0.50222	-3.7673
0.5025	-3.7304
0.50278	-3.8861
0.50306	-3.842
0.50333	-3.842
0.50361	-3.878
0.50389	-3.8654
0.50417	-3.8465
0.50444	-3.82895
0.50472	-3.80735
0.505	-3.7952
0.50528	-3.7934
0.50556	-3.7799
0.50583	-3.7718
0.50611	-3.80735
0.50639	-3.83435
0.50667	-3.8168
0.50694	-3.80915
0.50722	-3.8411
0.5075	-3.8555
0.50778	-3.8402
0.50806	-3.81815
0.50833	-3.80375
0.50861	-3.7799
0.50889	-3.76145
0.50917	-3.7565
0.50944	-3.77855
0.50972	-3.79385
0.51	-3.79925
0.51028	-3.74075
0.51056	-3.7763
0.51083	-3.7673
0.51111	-3.76325
0.51139	-3.78845
0.51167	-3.7934
0.51194	-3.725
0.51222	-3.88475
0.5125	-3.84155
0.51278	-3.81095
0.51306	-3.81905
0.51333	-3.8231
0.51361	-3.8195
0.51389	-3.78485
0.51417	-3.77765
0.51444	-3.8015
0.51472	-3.7727
0.515	-3.73625
0.51528	-3.71915
0.51556	-3.7214
0.51583	-3.89105
0.51611	-3.8555
0.51639	-3.8213
0.51667	-3.80195
0.51694	-3.80915
0.51722	-3.788
0.5175	-3.76235
0.51778	-3.79925
0.51806	-3.82085
0.51833	-3.7853
0.51861	-3.8051
0.51889	-3.78485
0.51917	-3.7646
0.51944	-3.72725
0.51972	-3.6917
0.52	-3.87755
0.52028	-3.84065
0.52056	-3.82535
0.52083	-3.83345
0.52111	-3.79745
0.52139	-3.8006
0.52167	-3.7934
0.52194	-3.78305
0.52222	-3.752
0.5225	-3.71285
0.52278	-3.8465
0.52306	-3.87935
0.52333	-3.8483
0.52361	-3.84155
0.52389	-3.8231
0.52417	-3.8042
0.52444	-3.79295
0.52472	-3.80195
0.525	-3.77765
0.52528	-3.75155
0.52556	-3.7223
0.52583	-3.72725
0.52611	-3.8618
0.52639	-3.9023
0.52667	-3.8645
0.52694	-3.8501
0.52722	-3.8222
0.5275	-3.8114
0.52778	-3.7763
0.52806	-3.74075
0.52833	-3.72995
0.52861	-3.9311
0.52889	-3.88115
0.52917	-3.86945
0.52944	-3.85415
0.52972	-3.82535
0.53	-3.81275
0.53028	-3.82535
0.53056	-3.8465
0.53083	-3.8357
0.53111	-3.84605
0.53139	-3.9086
0.53167	-4.0067
0.53194	-3.9518
0.53222	-3.9185
0.5325	-3.9104
0.53278	-3.9248
0.53306	-3.96125
0.53333	-3.9419
0.53361	-3.9383
0.53389	-3.90185
0.53417	-3.87215
0.53444	-3.84875
0.53472	-3.8141
0.535	-3.9977
0.53528	-3.9797
0.53556	-3.95045
0.53583	-3.92435
0.53611	-3.91445
0.53639	-3.92255
0.53667	-3.92345
0.53694	-3.89465
0.53722	-3.8636
0.5375	-3.8465
0.53778	-3.98465
0.53806	-4.013
0.53833	-3.9626
0.53861	-3.9347
0.53889	-3.92615
0.53917	-3.92435
0.53944	-3.89015
0.53972	-3.9419
0.54	-3.9131
0.54028	-3.86675
0.54056	-3.8285
0.54083	-3.9473
0.54111	-3.99815
0.54139	-3.9527
0.54167	-3.93515
0.54194	-3.9347
0.54222	-3.94505
0.5425	-3.89195
0.54278	-3.9041
0.54306	-3.86765
0.54333	-3.8258
0.54361	-3.79115
0.54389	-3.93695
0.54417	-3.9797
0.54444	-3.9356
0.54472	-3.9113
0.545	-3.8861
0.54528	-3.8753
0.54556	-3.85055
0.54583	-3.8204
0.54611	-3.7835
0.54639	-3.75965
0.54667	-3.9761
0.54694	-3.93245
0.54722	-3.88925
0.5475	-3.86135
0.54778	-3.83165
0.54806	-3.824
0.54833	-3.7727
0.54861	-3.74345
0.54889	-3.85505
0.54917	-3.93695
0.54944	-3.9275
0.54972	-3.9068
0.55	-3.8744
0.55028	-3.8762
0.55056	-3.86045
0.55083	-3.851
0.55111	-3.8537
0.55139	-3.88835
0.55167	-3.8834
0.55194	-3.86
0.55222	-3.8906
0.5525	-3.87845
0.55278	-3.8708
0.55306	-3.8591
0.55333	-3.8456
0.55361	-3.8366
0.55389	-3.8645
0.55417	-3.84335
0.55444	-3.8744
0.55472	-3.84065
0.555	-3.81455
0.55528	-3.8177
[truncated: 34,001 more rows]
