# Supplementary material for: Renewable formate from sunlight, biomass and carbon dioxide in a photoelectrochemical cell
Source: Nat Commun. 2023 Feb 23;14:1013. doi: 10.1038/s41467-023-36726-3 (PMC9950059; doi:10.1038/s41467-023-36726-3)
Supplement: Supplementary file 3 — Source data [file 41467_2023_36726_MOESM3_ESM.zip › Fig 5.xlsx]

## Sheet: B
Bias (V )	Current density (mA cm-2)
	OER-CO2RR-dark	GOR-CO2RR-dark	OER-CO2RR-light	GOR-CO2RR-light
0.005	-0.00159	0.00211	0.00472	-0.01691
0.015	-0.00137	0.0022	0.00465	-0.0172
0.025	-0.00122	0.00229	0.00471	-0.01739
0.035	-0.0011	0.00237	0.00468	-0.01751
0.045	-0.00101	0.00246	0.00466	-0.01757
0.055	-0.0009143	0.00255	0.00447	-0.0176
0.065	-0.0008427	0.00265	0.00426	-0.01762
0.075	-0.0007711	0.00275	0.00413	-0.01762
0.085	-0.0007081	0.00284	0.0039	-0.01762
0.095	-0.0006531	0.00294	0.00376	-0.0176
0.105	-0.000598	0.00304	0.00363	-0.01757
0.115	-0.0005405	0.00313	0.00345	-0.01755
0.125	-0.0004965	0.00322	0.00345	-0.0175
0.135	-0.0004516	0.00329	0.00331	-0.01728
0.145	-0.0004068	0.00336	0.00342	-0.01727
0.155	-0.0003564	0.00342	0.00338	-0.01726
0.165	-0.0003179	0.00347	0.00351	-0.01719
0.175	-0.0002825	0.00352	0.00353	-0.01712
0.185	-0.0002423	0.00358	0.00367	-0.01703
0.195	-0.0002061	0.00363	0.00375	-0.01672
0.205	-0.0001692	0.00369	0.00385	-0.01655
0.215	-0.0001345	0.00376	0.00394	-0.01648
0.225	-0.0001023	0.00381	0.00404	-0.01642
0.235	-6.767e-05	0.00386	0.00406	-0.01634
0.245	-3.541e-05	0.0039	0.00418	-0.01625
0.255	-6.295e-06	0.00392	0.00425	-0.01615
0.265	2.518e-05	0.00393	0.00424	-0.01602
0.275	5.114e-05	0.00394	0.00435	-0.01591
0.285	8.104e-05	0.00395	0.0044	-0.0158
0.295	0.0001046	0.00397	0.00444	-0.01569
0.305	0.000133	0.00398	0.00452	-0.01555
0.315	0.0001589	0.00399	0.0046	-0.01536
0.325	0.0001857	0.004	0.00462	-0.01512
0.335	0.0002109	0.00402	0.00475	-0.01482
0.345	0.0002329	0.00403	0.00469	-0.01447
0.355	0.0002549	0.00405	0.00486	-0.01407
0.365	0.0002817	0.00407	0.00487	-0.0136
0.375	0.0003053	0.0041	0.00498	-0.01306
0.385	0.0003305	0.00418	0.00509	-0.01243
0.395	0.0003493	0.00424	0.00516	-0.01172
0.405	0.0003682	0.00425	0.00524	-0.0109
0.415	0.0003966	0.00426	0.00532	-0.00999
0.425	0.0004139	0.00428	0.00549	-0.00907
0.435	0.0004312	0.00429	0.00547	-0.00806
0.445	0.0004477	0.0043	0.00558	-0.00694
0.455	0.0004682	0.00431	0.00563	-0.00572
0.465	0.000487	0.00433	0.00582	-0.00435
0.475	0.000502	0.00435	0.00576	-0.00287
0.485	0.0005185	0.00437	0.00586	-0.00128
0.495	0.000535	0.00439	0.00595	0.00035
0.505	0.0005476	0.00441	0.00605	0.0021
0.515	0.0005673	0.00444	0.0062	0.00394
0.525	0.0005854	0.00447	0.00626	0.00587
0.535	0.0005964	0.0045	0.0063	0.00782
0.545	0.0006153	0.00453	0.00644	0.0099
0.555	0.0006263	0.00457	0.00661	0.01202
0.565	0.0006436	0.00463	0.00668	0.01423
0.575	0.0006609	0.00467	0.00677	0.01658
0.585	0.0006735	0.0047	0.00692	0.01887
0.595	0.00069	0.00473	0.00705	0.02133
0.605	0.0007073	0.00476	0.0072	0.02388
0.615	0.000727	0.0048	0.00728	0.02615
0.625	0.0007435	0.00484	0.00749	0.02846
0.635	0.0007585	0.00487	0.00764	0.0308
0.645	0.0007774	0.00491	0.00774	0.03328
0.655	0.0007955	0.00496	0.00787	0.0359
0.665	0.0008159	0.00501	0.00809	0.03868
0.675	0.0008364	0.00506	0.00829	0.04174
0.685	0.0008466	0.00511	0.00856	0.0451
0.695	0.0008726	0.00517	0.00879	0.0488
0.705	0.0008867	0.00523	0.00919	0.05285
0.715	0.0009119	0.00529	0.00944	0.05715
0.725	0.0009308	0.00535	0.01006	0.06201
0.735	0.0009536	0.00542	0.01054	0.06738
0.745	0.0009709	0.00549	0.01106	0.07347
0.755	0.001	0.00557	0.01188	0.08017
0.765	0.00102	0.00565	0.01273	0.0876
0.775	0.00105	0.00574	0.01374	0.09584
0.785	0.00107	0.00583	0.01491	0.10479
0.795	0.0011	0.00592	0.01618	0.11436
0.805	0.00112	0.00602	0.01752	0.12475
0.815	0.00115	0.00614	0.01903	0.1357
0.825	0.00118	0.00626	0.02045	0.1475
0.835	0.0012	0.00639	0.0218	0.1603
0.845	0.00123	0.00653	0.02284	0.17435
0.855	0.00126	0.00667	0.02378	0.18965
0.865	0.00127	0.00683	0.02464	0.2069
0.875	0.0013	0.007	0.02552	0.22675
0.885	0.00133	0.00719	0.02626	0.24895
0.895	0.00136	0.0074	0.02711	0.2742
0.905	0.00139	0.00763	0.02802	0.3022
0.915	0.00142	0.00787	0.02921	0.33235
0.925	0.00146	0.00814	0.03017	0.3663
0.935	0.00148	0.00843	0.03142	0.4037
0.945	0.00152	0.00873	0.0332	0.44335
0.955	0.00155	0.00904	0.03471	0.48605
0.965	0.0016	0.00936	0.03626	0.5314
0.975	0.00164	0.00969	0.03822	0.5794
0.985	0.0017	0.01003	0.04007	0.62995
0.995	0.00175	0.01039	0.04215	0.68235
1.005	0.00182	0.01075	0.04438	0.7359
1.015	0.00188	0.01111	0.04709	0.79145
1.025	0.00194	0.01148	0.04975	0.84745
1.035	0.00199	0.01184	0.0526	0.9024
1.045	0.00203	0.0122	0.05568	0.95825
1.055	0.00207	0.01258	0.05828	1.0111
1.065	0.0021	0.01295	0.06241	1.0639
1.075	0.00214	0.01331	0.06629	1.1159
1.085	0.00218	0.01368	0.07049	1.1657
1.095	0.00222	0.01406	0.07505	1.21395
1.105	0.00228	0.01444	0.07972	1.2612
1.115	0.00232	0.01482	0.08484	1.307
1.125	0.00238	0.0152	0.09048	1.35035
1.135	0.00245	0.01559	0.09586	1.39005
1.145	0.00252	0.01597	0.10171	1.428
1.155	0.0026	0.01635	0.10845	1.4671
1.165	0.00268	0.01673	0.1159	1.504
1.175	0.00277	0.01712	0.12376	1.538
1.185	0.00286	0.01752	0.13143	1.568
1.195	0.00293	0.01796	0.13975	1.596
1.205	0.00301	0.0183	0.14807	1.6255
1.215	0.00307	0.01866	0.15782	1.653
1.225	0.00314	0.01912	0.16822	1.6775
1.235	0.00325	0.01942	0.17862	1.7045
1.245	0.00338	0.01976	0.18941	1.7305
1.255	0.0035	0.02015	0.20137	1.7525
1.265	0.00361	0.02056	0.21385	1.7755
1.275	0.00369	0.02099	0.22698	1.797
1.285	0.00376	0.02146	0.24115	1.817
1.295	0.00379	0.02197	0.25571	1.839
1.305	0.00381	0.02252	0.27053	1.8605
1.315	0.00382	0.0231	0.28795	1.8825
1.325	0.00383	0.02373	0.30433	1.8995
1.335	0.00384	0.02441	0.32227	1.92
1.345	0.00385	0.02514	0.34021	1.942
1.355	0.00387	0.02593	0.35867	1.961
1.365	0.00388	0.02675	0.37973	1.978
1.375	0.00389	0.02767	0.39923	1.994
1.385	0.00392	0.02868	0.42068	2.012
1.395	0.00393	0.02976	0.4446	2.027
1.405	0.00395	0.03094	0.46592	2.0465
1.415	0.00398	0.03218	0.48919	2.0645
1.425	0.004	0.0335	0.51194	2.084
1.435	0.00402	0.03481	0.53833	2.0995
1.445	0.00405	0.03631	0.56407	2.1165
1.455	0.00407	0.03792	0.59215	2.131
1.465	0.0041	0.03961	0.61646	2.1505
1.475	0.00413	0.04139	0.64961	2.164
1.485	0.00415	0.04327	0.67535	2.1805
1.495	0.00418	0.04523	0.70408	2.1965
1.505	0.00421	0.04729	0.73125	2.2155
1.515	0.00424	0.04947	0.76063	2.23
1.525	0.00426	0.0517	0.79001	2.244
1.535	0.00429	0.05402	0.82017	2.2605
1.545	0.00433	0.05647	0.85111	2.2795
1.555	0.00436	0.05903	0.88452	2.296
1.565	0.00439	0.0617	0.91741	2.314
1.575	0.00443	0.06447	0.94848	2.3315
1.585	0.00446	0.06735	0.98137	2.348
1.595	0.00451	0.0704	1.01257	2.362
1.605	0.00454	0.07364	1.04728	2.379

## Sheet: C
Current density (mA cm-2)	Bias (V)		energy consumption saved (%)
	BOR-CO2RR	OER-CO2RR
0.1	0.785	1.14	31.14
0.2	0.865	1.255	31.08
0.5	0.96	1.42	32.39
1	1.055	1.595	33.86

## Sheet: D
	Bias (V)	Current density (mA cm-2)
		BOR-CO2RR	Si solar cell (behind α-Fe2O3)	Si solar cell
	0.005	-0.01691	6.90806	9.12529
	0.015	-0.0172	6.95484	9.1234
	0.025	-0.01739	6.93065	9.12434
	0.035	-0.01751	6.9371	9.1215
	0.045	-0.01757	6.94032	9.11203
	0.055	-0.0176	6.90161	9.12624
	0.065	-0.01762	6.90968	9.11772
	0.075	-0.01762	6.91935	9.11582
	0.085	-0.01762	6.90806	9.11772
	0.095	-0.0176	6.90484	9.11866
	0.105	-0.01757	6.92581	9.1054
	0.115	-0.01755	6.92903	9.12056
	0.125	-0.0175	6.9129	9.1073
	0.135	-0.01728	6.94355	9.11203
	0.145	-0.01727	6.93548	9.1073
	0.155	-0.01726	6.92419	9.09594
	0.165	-0.01719	6.92903	9.10446
	0.175	-0.01712	6.91935	9.10256
	0.185	-0.01703	6.92419	9.09878
	0.195	-0.01672	6.91935	9.11109
	0.205	-0.01655	6.92903	9.09499
	0.215	-0.01648	6.93065	9.09404
	0.225	-0.01642	6.91129	9.09688
	0.235	-0.01634	6.90161	9.08647
	0.245	-0.01625	6.89516	9.09878
	0.255	-0.01615	6.92419	9.08173
	0.265	-0.01602	6.94677	9.07794
	0.275	-0.01591	6.90323	9.07415
	0.285	-0.0158	6.90323	9.08552
	0.295	-0.01569	6.90806	9.08647
	0.305	-0.01555	6.88548	9.07605
	0.315	-0.01536	6.89194	9.08173
	0.325	-0.01512	6.89516	9.0912
	0.335	-0.01482	6.88387	9.08647
	0.345	-0.01447	6.8871	9.08362
	0.355	-0.01407	6.89839	9.07226
	0.365	-0.0136	6.87097	9.07131
	0.375	-0.01306	6.85323	9.077
	0.385	-0.01243	6.84839	9.07037
	0.395	-0.01172	6.82903	9.07794
	0.405	-0.0109	6.85484	9.07037
	0.415	-0.00999	6.86129	9.05995
	0.425	-0.00907	6.84516	9.07321
	0.435	-0.00806	6.83871	9.05711
	0.445	-0.00694	6.82903	9.05521
	0.455	-0.00572	6.81935	9.04101
	0.465	-0.00435	6.83387	9.04669
	0.475	-0.00287	6.80484	9.0448
	0.485	-0.00128	6.79355	9.05427
	0.495	0.00035	6.78871	9.04574
	0.505	0.0021	6.78065	9.03912
	0.515	0.00394	6.76613	9.0287
	0.525	0.00587	6.75161	9.01828
	0.535	0.00782	6.71452	9.00881
	0.545	0.0099	6.69194	9.00123
	0.555	0.01202	6.67258	9.00218
	0.565	0.01423	6.66129	8.97472
	0.575	0.01658	6.62419	8.97188
	0.585	0.01887	6.61452	8.9643
	0.595	0.02133	6.61129	8.95483
	0.605	0.02388	6.60968	8.92926
	0.615	0.02615	6.54677	8.92263
	0.625	0.02846	6.51129	8.90085
	0.635	0.0308	6.5	8.86866
	0.645	0.03328	6.45161	8.8535
	0.655	0.0359	6.40806	8.83551
	0.665	0.03868	6.37097	8.81089
	0.675	0.04174	6.33226	8.77111
	0.685	0.0451	6.29516	8.74554
	0.695	0.0488	6.21935	8.70388
	0.705	0.05285	6.17742	8.67831
	0.715	0.05715	6.10806	8.63475
	0.725	0.06201	6.08548	8.59024
	0.735	0.06738	6.01935	8.54668
	0.745	0.07347	5.96774	8.48323
	0.755	0.08017	5.92258	8.43588
	0.765	0.0876	5.82419	8.37432
	0.775	0.09584	5.76452	8.3194
	0.785	0.10479	5.70484	8.24648
	0.795	0.11436	5.63548	8.19628
	0.805	0.12475	5.58548	8.11958
	0.815	0.1357	5.51935	8.04476
	0.825	0.1475	5.42419	7.95575
	0.835	0.1603	5.38548	7.85726
	0.845	0.17435	5.28226	7.77013
	0.855	0.18965	5.19355	7.67449
	0.865	0.2069	5.09677	7.57695
	0.875	0.22675	4.99677	7.4491
	0.885	0.24895	4.89032	7.33641
	0.895	0.2742	4.79677	7.21614
	0.905	0.3022	4.6871	7.07598
	0.915	0.33235	4.60968	6.92068
	0.925	0.3663	4.51129	6.77294
	0.935	0.4037	4.39516	6.62616
	0.945	0.44335	4.23226	6.43865
	0.955	0.48605	4.10484	6.25115
	0.965	0.5314	3.98548	6.04186
	0.975	0.5794	3.85484	5.83826
	0.985	0.62995	3.67742	5.60529
	0.995	0.68235	3.53226	5.37707
	1.005	0.7359	3.35806	5.11475
	1.015	0.79145	3.19516	4.85622
	1.025	0.84745	3.0129	4.592
	1.035	0.9024	2.84355	4.2918
	1.045	0.95825	2.65323	4.00297
	1.055	1.0111	2.47097	3.68099
	1.065	1.0639	2.22419	3.35427
	1.075	1.1159	1.98871	3.01809
	1.085	1.1657	1.74355	2.66581
	1.095	1.21395	1.51839	2.30026
	1.105	1.2612	1.23806	1.92146
	1.115	1.307	0.96694	1.53225
	1.125	1.35035	0.70258	1.12598
	1.135	1.39005	0.37371	0.71584
	1.145	1.428	0.08048	0.27747
	1.155	1.4671	-0.23145	-0.18031
	1.165	1.504	-0.57435	-0.65277
	1.175	1.538	-0.92048	-1.14208
	1.185	1.568	-1.28452	-1.61369
	1.195	1.596	-1.64194	-2.09855
	1.205	1.6255
	1.215	1.653
	1.225	1.6775
	1.235	1.7045
	1.245	1.7305
	1.255	1.7525
	1.265	1.7755
	1.275	1.797
	1.285	1.817
	1.295	1.839
	1.305	1.8605
	1.315	1.8825
	1.325	1.8995
	1.335	1.92
	1.345	1.942
	1.355	1.961
	1.365	1.978
	1.375	1.994
	1.385	2.012
	1.395	2.027
	1.405	2.0465
	1.415	2.0645
	1.425	2.084
	1.435	2.0995
	1.445	2.1165
	1.455	2.131
	1.465	2.1505
	1.475	2.164
	1.485	2.1805
	1.495	2.1965
	1.505	2.2155
	1.515	2.23
	1.525	2.244
	1.535	2.2605
	1.545	2.2795
	1.555	2.296
	1.565	2.314
	1.575	2.3315
	1.585	2.348
	1.595	2.362
	1.605	2.379

## Sheet: E
time (h)	Current density (mA cm-2)	time (h)	HCOO- (μmol cm-2 h-1)	FE(%)
0.000277778	1.28216	5	149.77	168.6
0.000555556	1.247	10	284.8	166.3
0.000833333	1.23928	15	407.86	165.5
0.00111	1.21955	20	503.64	159.7
0.00139	1.20069	25	155.66	164.8
0.00167	1.18954	30	287.76	162.6
0.00194	1.17753	35	397.52	160
0.00222	1.16638	40	497.34	159.6
0.0025	1.1681	45	140.95	168.8
0.00278	1.16724	50	251.5	164.2
0.00306	1.15094	55	352.63	162.5
0.00333	1.14494	60	435.93	159.8
0.00361	1.13551	65	136.18	162.8
0.00389	1.12693	70	246.55	160
0.00417	1.12607	75	346.81	158.7
0.00444	1.12093	80	424.35	156.2
0.00472	1.11921
0.005	1.11835
0.00528	1.11149
0.00556	1.10549
0.00583	1.09777
0.00611	1.09691
0.00639	1.09348
0.00667	1.08834
0.00694	1.08576
0.00722	1.08491
0.0075	1.08662
0.00778	1.08148
0.00806	1.07976
0.00833	1.08148
0.00861	1.07976
0.00889	1.07804
0.00917	1.0729
0.00944	1.0669
0.00972	1.06775
0.01	1.07033
0.01028	1.0729
0.01056	1.06604
0.01083	1.06261
0.01111	1.05832
0.01139	1.0566
0.01167	1.05832
0.01194	1.05575
0.01222	1.06346
0.0125	1.07976
0.01278	1.08062
0.01306	1.07804
0.01333	1.08233
0.01361	1.07719
0.01389	1.07118
0.01417	1.07547
0.01444	1.08148
0.01472	1.07804
0.015	1.07118
0.01528	1.06775
0.01556	1.06604
0.01583	1.06261
0.01611	1.06089
0.01639	1.07719
0.01667	1.0952
0.01694	1.1012
0.01722	1.09777
0.0175	1.09605
0.01778	1.08148
0.01806	1.07033
0.01833	1.0566
0.01861	1.0789
0.01889	1.08062
0.01917	1.09005
0.01944	1.08491
0.01972	1.08405
0.02	1.08834
0.02028	1.0952
0.02056	1.14237
0.02083	1.12093
0.02111	1.13722
0.02139	1.12607
0.02167	1.11664
0.02194	1.10892
0.02222	1.15009
0.0225	1.12436
0.02278	1.11835
0.02306	1.11664
0.02333	1.12178
0.02361	1.12264
0.02389	1.1072
0.02417	1.09777
0.02444	1.10206
0.02472	1.11492
0.025	1.12178
0.02528	1.12693
0.02556	1.13636
0.02583	1.13122
0.02611	1.14322
0.02639	1.18268
0.02667	1.20069
0.02694	1.18696
0.02722	1.18182
0.0275	1.17238
0.02778	1.17324
0.02806	1.16381
0.02833	1.18611
0.02861	1.19983
0.02889	1.18611
0.02917	1.1741
0.02944	1.18182
0.02972	1.19383
0.03	1.13122
0.03028	1.11492
0.03056	1.11149
0.03083	1.12436
0.03111	1.10806
0.03139	1.12436
0.03167	1.13036
0.03194	1.20154
0.03222	1.16381
0.0325	1.13208
0.03278	1.12779
0.03306	1.12178
0.03333	1.11835
0.03361	1.11235
0.03389	1.10377
0.03417	1.0952
0.03444	1.0952
0.03472	1.11063
0.035	1.11578
0.03528	1.1295
0.03556	1.15009
0.03583	1.16381
0.03611	1.18268
0.03639	1.19297
0.03667	1.18439
0.03694	1.1801
0.03722	1.17324
0.0375	1.18268
0.03778	1.17925
0.03806	1.2024
0.03833	1.20154
0.03861	1.19383
0.03889	1.22041
0.03917	1.22041
0.03944	1.19554
0.03972	1.18868
0.04	1.21098
0.04028	1.22213
0.04056	1.2247
0.04083	1.20497
0.04111	1.19897
0.04139	1.19039
0.04167	1.19211
0.04194	1.19897
0.04222	1.19554
0.0425	1.18439
0.04278	1.18268
0.04306	1.18696
0.04333	1.19554
0.04361	1.20412
0.04389	1.20583
0.04417	1.2084
0.04444	1.19297
0.04472	1.19211
0.045	1.18954
0.04528	1.19039
0.04556	1.17753
0.04583	1.2084
0.04611	1.22127
0.04639	1.21184
0.04667	1.20412
0.04694	1.18954
0.04722	1.21355
0.0475	1.22642
0.04778	1.23242
0.04806	1.21698
0.04833	1.20326
0.04861	1.19211
0.04889	1.18268
0.04917	1.20154
0.04944	1.2024
0.04972	1.21184
0.05	1.21098
0.05028	1.19383
0.05056	1.19554
0.05083	1.19039
0.05111	1.17581
0.05139	1.18611
0.05167	1.1578
0.05194	1.18182
0.05222	1.14237
0.0525	1.12864
0.05278	1.11921
0.05306	1.11835
0.05333	1.11235
0.05361	1.1072
0.05389	1.1012
0.05417	1.09348
0.05444	1.09777
0.05472	1.10206
0.055	1.11492
0.05528	1.11664
0.05556	1.10635
0.05583	1.0952
0.05611	1.09262
0.05639	1.09863
0.05667	1.09434
0.05694	1.10377
0.05722	1.10806
0.0575	1.10635
0.05778	1.10206
0.05806	1.11235
0.05833	1.10892
0.05861	1.10377
0.05889	1.1072
0.05917	1.09777
0.05944	1.0952
0.05972	1.08662
0.06	1.09091
0.06028	1.08748
0.06056	1.08748
0.06083	1.08405
0.06111	1.08148
0.06139	1.07719
0.06167	1.0729
0.06194	1.07804
0.06222	1.09177
0.0625	1.11149
0.06278	1.10978
0.06306	1.09691
0.06333	1.08748
0.06361	1.08319
0.06389	1.07804
0.06417	1.09348
0.06444	1.09348
0.06472	1.09005
0.065	1.10806
0.06528	1.09605
0.06556	1.1072
0.06583	1.11149
0.06611	1.11321
0.06639	1.11921
0.06667	1.11664
0.06694	1.09777
0.06722	1.08319
0.0675	1.07633
0.06778	1.08662
0.06806	1.09777
0.06833	1.10206
0.06861	1.09605
0.06889	1.09863
0.06917	1.10635
0.06944	1.11492
0.06972	1.11835
0.07	1.1235
0.07028	1.12779
0.07056	1.15094
0.07083	1.15266
0.07111	1.14408
0.07139	1.13979
0.07167	1.13465
0.07194	1.14837
0.07222	1.14666
0.0725	1.17581
0.07278	1.14923
0.07306	1.12864
0.07333	1.13379
0.07361	1.13293
0.07389	1.13208
0.07417	1.12007
0.07444	1.11921
0.07472	1.13551
0.075	1.12779
0.07528	1.14837
0.07556	1.13036
0.07583	1.12264
0.07611	1.14837
0.07639	1.14322
0.07667	1.14322
0.07694	1.15437
0.07722	1.1295
0.0775	1.11835
0.07778	1.11578
0.07806	1.12264
0.07833	1.11578
0.07861	1.11664
0.07889	1.11578
0.07917	1.11407
0.07944	1.09177
0.07972	1.1295
0.08	1.14322
0.08028	1.15952
0.08056	1.14065
0.08083	1.14237
0.08111	1.13122
0.08139	1.13551
0.08167	1.13208
0.08194	1.13979
0.08222	1.14151
0.0825	1.13894
0.08278	1.13465
0.08306	1.14923
0.08333	1.16638
0.08361	1.15437
0.08389	1.16209
0.08417	1.15695
0.08444	1.14666
0.08472	1.14322
0.085	1.15952
0.08528	1.17581
0.08556	1.17753
0.08583	1.16123
0.08611	1.16381
0.08639	1.1741
0.08667	1.19039
0.08694	1.19125
0.08722	1.21184
0.0875	1.19468
0.08778	1.17839
0.08806	1.16895
0.08833	1.15609
0.08861	1.14837
0.08889	1.14923
0.08917	1.14494
0.08944	1.13722
0.08972	1.11492
0.09	1.09863
0.09028	1.13551
0.09056	1.11664
0.09083	1.10463
0.09111	1.12779
0.09139	1.10463
0.09167	1.12693
0.09194	1.12007
0.09222	1.10635
0.0925	1.10806
0.09278	1.1012
0.09306	1.16552
0.09333	1.15266
0.09361	1.14151
0.09389	1.13036
0.09417	1.15352
0.09444	1.17324
0.09472	1.20926
0.095	1.16552
0.09528	1.1578
0.09556	1.15523
0.09583	1.15437
0.09611	1.14322
0.09639	1.13208
0.09667	1.12093
0.09694	1.13122
0.09722	1.12007
0.0975	1.12779
0.09778	1.12864
0.09806	1.12521
0.09833	1.09348
0.09861	1.08748
0.09889	1.09949
0.09917	1.14751
0.09944	1.15695
0.09972	1.16295
0.1	1.14494
0.10028	1.16381
0.10056	1.15952
0.10083	1.18782
0.10111	1.22384
0.10139	1.17581
0.10167	1.15437
0.10194	1.16467
0.10222	1.16295
0.1025	1.16467
0.10278	1.18182
0.10306	1.1964
0.10333	1.18353
0.10361	1.17925
0.10389	1.1801
0.10417	1.19383
0.10444	1.1741
0.10472	1.18096
0.105	1.18525
0.10528	1.18782
0.10556	1.18353
0.10583	1.18096
0.10611	1.17925
0.10639	1.16724
0.10667	1.16895
0.10694	1.16467
0.10722	1.16381
0.1075	1.16209
0.10778	1.15266
0.10806	1.19383
0.10833	1.1741
0.10861	1.18096
0.10889	1.17839
0.10917	1.15952
0.10944	1.16638
0.10972	1.16981
0.11	1.18611
0.11028	1.18696
0.11056	1.18268
0.11083	1.16981
0.11111	1.15352
0.11139	1.16123
0.11167	1.17067
0.11194	1.15952
0.11222	1.1741
0.1125	1.15352
0.11278	1.15695
0.11306	1.1458
0.11333	1.14923
0.11361	1.15437
0.11389	1.18268
0.11417	1.16981
0.11444	1.16038
0.11472	1.15866
0.115	1.15609
0.11528	1.15952
0.11556	1.19468
0.11583	1.16638
0.11611	1.15437
0.11639	1.15094
0.11667	1.15523
0.11694	1.15266
0.11722	1.19554
0.1175	1.20326
0.11778	1.18439
0.11806	1.16381
0.11833	1.1801
0.11861	1.17581
0.11889	1.16209
0.11917	1.16209
0.11944	1.14837
0.11972	1.16209
0.12	1.1458
0.12028	1.1578
0.12056	1.1578
0.12083	1.15866
0.12111	1.15952
0.12139	1.19726
0.12167	1.1964
0.12194	1.17067
0.12222	1.15266
0.1225	1.16638
0.12278	1.16724
0.12306	1.16209
0.12333	1.16638
0.12361	1.15437
0.12389	1.17153
0.12417	1.17067
0.12444	1.15266
0.12472	1.16895
0.125	1.1578
0.12528	1.16038
0.12556	1.15437
0.12583	1.14923
0.12611	1.14666
0.12639	1.15609
0.12667	1.18439
0.12694	1.17067
0.12722	1.16123
0.1275	1.1801
0.12778	1.16895
0.12806	1.18268
0.12833	1.16123
0.12861	1.15523
0.12889	1.16295
0.12917	1.16552
0.12944	1.1681
0.12972	1.17238
0.13	1.16981
0.13028	1.16295
0.13056	1.15009
0.13083	1.16209
0.13111	1.1518
0.13139	1.15009
0.13167	1.14751
0.13194	1.17753
0.13222	1.18525
0.1325	1.16552
0.13278	1.16295
0.13306	1.15009
0.13333	1.12521
0.13361	1.12607
0.13389	1.1295
0.13417	1.11578
0.13444	1.10206
0.13472	1.10292
0.135	1.09348
0.13528	1.09949
0.13556	1.10206
0.13583	1.10463
0.13611	1.10377
0.13639	1.10292
0.13667	1.1012
0.13694	1.15437
0.13722	1.1518
0.1375	1.13036
0.13778	1.13208
0.13806	1.12521
0.13833	1.12864
0.13861	1.14237
0.13889	1.12693
0.13917	1.11321
0.13944	1.1235
0.13972	1.15009
0.14	1.19468
0.14028	1.1681
0.14056	1.14837
0.14083	1.13122
0.14111	1.13808
0.14139	1.15266
0.14167	1.1741
0.14194	1.15952
0.14222	1.15352
0.1425	1.15437
0.14278	1.15695
0.14306	1.1458
0.14333	1.13894
0.14361	1.16038
0.14389	1.13722
0.14417	1.13979
0.14444	1.13293
0.14472	1.13208
0.145	1.12521
0.14528	1.14065
0.14556	1.13293
0.14583	1.12436
0.14611	1.11235
0.14639	1.12264
0.14667	1.14322
0.14694	1.16381
0.14722	1.15523
0.1475	1.15695
0.14778	1.15609
0.14806	1.14923
0.14833	1.17153
0.14861	1.15523
0.14889	1.17753
0.14917	1.17581
0.14944	1.16724
0.14972	1.15437
0.15	1.15695
0.15028	1.15009
0.15056	1.1578
0.15083	1.13208
0.15111	1.12264
0.15139	1.11492
0.15167	1.12178
0.15194	1.13122
0.15222	1.12178
0.1525	1.11149
0.15278	1.1012
0.15306	1.11063
0.15333	1.10635
0.15361	1.09262
0.15389	1.09777
0.15417	1.09777
0.15444	1.08834
0.15472	1.07804
0.155	1.07376
0.15528	1.08233
0.15556	1.08834
0.15583	1.08662
0.15611	1.09949
0.15639	1.10978
0.15667	1.11321
0.15694	1.11921
0.15722	1.11921
0.1575	1.13808
0.15778	1.1295
0.15806	1.14065
0.15833	1.16038
0.15861	1.16295
0.15889	1.13036
0.15917	1.11835
0.15944	1.11835
0.15972	1.11835
0.16	1.12693
0.16028	1.1175
0.16056	1.12521
0.16083	1.10463
0.16111	1.14065
0.16139	1.14065
0.16167	1.13551
0.16194	1.12864
0.16222	1.1295
0.1625	1.13636
0.16278	1.14923
0.16306	1.14837
0.16333	1.15437
0.16361	1.1518
0.16389	1.13894
0.16417	1.11492
0.16444	1.10978
0.16472	1.12436
0.165	1.12178
0.16528	1.1175
0.16556	1.11835
0.16583	1.11492
0.16611	1.11921
0.16639	1.12264
0.16667	1.14322
0.16694	1.12178
0.16722	1.10978
0.1675	1.12521
0.16778	1.12178
0.16806	1.1072
0.16833	1.10463
0.16861	1.11149
0.16889	1.1012
0.16917	1.09262
0.16944	1.11578
0.16972	1.16981
0.17	1.14666
0.17028	1.13122
0.17056	1.11921
0.17083	1.12521
0.17111	1.12693
0.17139	1.12693
0.17167	1.12436
0.17194	1.14065
0.17222	1.1295
0.1725	1.14666
0.17278	1.14666
0.17306	1.13808
0.17333	1.12864
0.17361	1.11578
0.17389	1.09777
0.17417	1.09348
0.17444	1.09262
0.17472	1.10206
0.175	1.10463
0.17528	1.09605
0.17556	1.0952
0.17583	1.09863
0.17611	1.10463
0.17639	1.11149
0.17667	1.14237
0.17694	1.15009
0.17722	1.13808
0.1775	1.12521
0.17778	1.1235
0.17806	1.11921
0.17833	1.12607
0.17861	1.16638
0.17889	1.14151
0.17917	1.1295
0.17944	1.12779
0.17972	1.11063
0.18	1.10806
0.18028	1.10377
0.18056	1.10635
0.18083	1.1072
0.18111	1.10206
0.18139	1.10377
0.18167	1.11149
0.18194	1.11407
0.18222	1.10206
0.1825	1.12521
0.18278	1.11835
0.18306	1.11321
0.18333	1.11578
0.18361	1.14237
0.18389	1.12178
0.18417	1.12864
0.18444	1.1295
0.18472	1.13636
0.185	1.17581
0.18528	1.14408
0.18556	1.13293
0.18583	1.14751
0.18611	1.14408
0.18639	1.13551
0.18667	1.2024
0.18694	1.16467
0.18722	1.16724
0.1875	1.15266
0.18778	1.15952
0.18806	1.13894
0.18833	1.1295
0.18861	1.12779
0.18889	1.13293
0.18917	1.12864
0.18944	1.10806
0.18972	1.10377
0.19	1.10549
0.19028	1.10635
0.19056	1.10635
0.19083	1.11664
0.19111	1.12779
0.19139	1.13293
0.19167	1.10892
0.19194	1.10034
0.19222	1.12093
0.1925	1.10978
0.19278	1.10806
0.19306	1.14408
0.19333	1.15266
0.19361	1.11578
0.19389	1.12521
0.19417	1.11664
0.19444	1.10463
0.19472	1.11321
0.195	1.10463
0.19528	1.11492
0.19556	1.10377
0.19583	1.1012
0.19611	1.10206
0.19639	1.10377
0.19667	1.11063
0.19694	1.10034
0.19722	1.1235
0.1975	1.14666
0.19778	1.12178
0.19806	1.13722
0.19833	1.15523
0.19861	1.14494
0.19889	1.12521
0.19917	1.1175
0.19944	1.11835
0.19972	1.11321
0.2	1.0952
0.20028	1.09005
0.20056	1.06346
0.20083	1.02659
0.20111	1.03173
0.20139	1.00257
0.20167	1.01801
0.20194	1.03945
0.20222	1.02573
0.2025	1.01973
0.20278	1.01115
0.20306	1.01887
0.20333	1.01544
0.20361	1.00515
0.20389	0.99485
0.20417	0.99142
0.20444	0.994
0.20472	1.02744
0.205	1.06518
0.20528	1.0789
0.20556	1.0566
0.20583	1.04631
0.20611	1.04288
0.20639	1.04374
0.20667	1.04202
0.20694	1.05146
0.20722	1.04545
0.2075	1.04202
0.20778	1.04803
0.20806	1.06947
0.20833	1.06432
0.20861	1.05832
0.20889	1.06175
0.20917	1.04889
0.20944	1.0566
0.20972	1.0669
0.21	1.0446
0.21028	1.04288
0.21056	1.05575
0.21083	1.08919
0.21111	1.09262
0.21139	1.08491
0.21167	1.08748
0.21194	1.06947
0.21222	1.04889
0.2125	1.04031
0.21278	1.08834
0.21306	1.07376
0.21333	1.05918
0.21361	1.05746
0.21389	1.0566
0.21417	1.06947
0.21444	1.04545
0.21472	1.03688
0.215	1.02916
0.21528	1.03431
0.21556	1.06003
0.21583	1.03774
0.21611	1.06947
0.21639	1.07204
0.21667	1.04288
0.21694	1.0729
0.21722	1.05746
0.2175	1.04545
0.21778	1.04117
0.21806	1.05146
0.21833	1.04631
0.21861	1.03002
0.21889	1.02659
0.21917	1.03602
0.21944	1.03173
0.21972	1.01544
0.22	0.99057
0.22028	1.01458
0.22056	1.00429
0.22083	1.00343
0.22111	0.98027
0.22139	1.00172
0.22167	0.98027
0.22194	1.01372
0.22222	1.04717
0.2225	1.04974
0.22278	1.0446
0.22306	1.03259
0.22333	1.03002
0.22361	1.06089
0.22389	1.04889
0.22417	1.04803
0.22444	1.03259
0.22472	1.03002
0.225	1.02401
0.22528	1.04202
0.22556	1.02487
0.22583	1.01201
0.22611	0.99828
0.22639	0.99142
0.22667	0.98714
0.22694	1.006
0.22722	1.0952
0.2275	1.06604
0.22778	1.04803
0.22806	1.03345
0.22833	1.01201
0.22861	1.01115
0.22889	1.01715
0.22917	1.03859
0.22944	1.02744
0.22972	1.02401
0.23	1.01286
0.23028	1.01286
0.23056	1.01887
0.23083	1.03173
0.23111	1.03688
0.23139	1.03688
0.23167	1.03259
0.23194	1.0223
0.23222	1.0669
0.2325	1.05746
0.23278	1.04117
0.23306	1.05317
0.23333	1.0446
0.23361	1.04889
0.23389	1.04974
0.23417	1.05146
0.23444	1.04803
0.23472	1.04889
0.235	1.04374
0.23528	1.05746
0.23556	1.05317
0.23583	1.06003
0.23611	1.05575
0.23639	1.06432
0.23667	1.06346
0.23694	1.05918
0.23722	1.06518
0.2375	1.06947
0.23778	1.07033
0.23806	1.07547
0.23833	1.07804
0.23861	1.08233
0.23889	1.08919
0.23917	1.09262
0.23944	1.08919
0.23972	1.08491
0.24	1.08405
0.24028	1.09091
0.24056	1.08491
0.24083	1.08576
0.24111	1.08834
0.24139	1.08491
0.24167	1.08748
0.24194	1.0789
0.24222	1.07976
0.2425	1.07204
0.24278	1.05403
0.24306	1.06432
0.24333	1.05575
0.24361	1.04031
0.24389	1.02573
0.24417	1.0163
0.24444	1.01029
0.24472	1.01286
0.245	1.01286
0.24528	1.00858
0.24556	1.01029
0.24583	1.01458
0.24611	1.01372
0.24639	1.00858
0.24667	1.00772
0.24694	1.00429
0.24722	0.99914
0.2475	0.99914
0.24778	1.00343
0.24806	0.99657
0.24833	1.00172
0.24861	1.00515
0.24889	0.99914
0.24917	0.98799
0.24944	0.99485
0.24972	1
0.25	1.00172
0.25028	0.99571
0.25056	1.01029
0.25083	1.03516
0.25111	1.0506
0.25139	1.0566
0.25167	1.07547
0.25194	1.07204
0.25222	1.07461
0.2525	1.07633
0.25278	1.08148
0.25306	1.07118
0.25333	1.05918
0.25361	1.08748
0.25389	1.08662
0.25417	1.0789
0.25444	1.06261
0.25472	1.07033
0.255	1.06432
0.25528	1.06346
0.25556	1.04717
0.25583	1.02401
0.25611	1.01372
0.25639	1.03431
0.25667	1.00943
0.25694	0.98971
0.25722	0.994
0.2575	1.00515
0.25778	1.00172
0.25806	0.98885
0.25833	0.99828
0.25861	1
0.25889	0.99314
0.25917	0.98456
0.25944	1.00343
0.25972	1.05317
0.26	1.0283
0.26028	1.01201
0.26056	1.00858
0.26083	1.00086
0.26111	0.99057
0.26139	0.99142
0.26167	1.006
0.26194	0.99743
0.26222	0.99914
0.2625	0.98542
0.26278	0.97427
0.26306	0.99142
0.26333	1.00858
0.26361	1.02058
0.26389	1.03774
0.26417	1.03087
0.26444	1.04117
0.26472	1.06089
0.265	1.03516
0.26528	1.01286
0.26556	1.00686
0.26583	1.08576
0.26611	1.04288
0.26639	1.04031
0.26667	1.03859
0.26694	1.04974
0.26722	1.0446
0.2675	1.0283
0.26778	1.04031
0.26806	1.04288
0.26833	1.05146
0.26861	1.05146
0.26889	1.0506
0.26917	1.05317
0.26944	1.06261
0.26972	1.06518
0.27	1.06089
0.27028	1.04288
0.27056	1.03688
0.27083	1.01544
0.27111	1.02573
0.27139	1.01544
0.27167	0.99743
0.27194	1.09605
0.27222	1.04889
0.2725	1.00343
0.27278	1.0163
0.27306	1.00343
0.27333	1.00515
0.27361	1.01887
0.27389	0.98628
0.27417	0.98456
0.27444	1.0669
0.27472	1.04545
0.275	1.04545
0.27528	1.06003
0.27556	1.05489
0.27583	1.04803
0.27611	1.0446
0.27639	1.02744
0.27667	1.01372
0.27694	1.006
0.27722	0.98799
0.2775	0.99485
0.27778	1.04974
0.27806	1.04631
0.27833	1.04288
0.27861	1.03431
0.27889	1.02316
0.27917	1.0283
0.27944	1.05317
0.27972	1.03859
0.28	1.05403
0.28028	1.04974
0.28056	1.04631
0.28083	1.0506
0.28111	1.03345
0.28139	1.03945
0.28167	1.04117
0.28194	1.0566
0.28222	1.04803
0.2825	1.04374
0.28278	1.03688
0.28306	1.03002
0.28333	1.03259
0.28361	1.04288
0.28389	1.06432
0.28417	1.04288
0.28444	1.03945
0.28472	1.03516
0.285	1.02144
0.28528	1.01201
0.28556	1.02487
0.28583	1.01201
0.28611	1.02744
0.28639	1.02316
0.28667	1.0223
0.28694	1.05575
0.28722	1.03945
0.2875	1.02487
0.28778	1.01372
0.28806	1.00343
0.28833	0.99914
0.28861	0.99314
0.28889	1.0283
0.28917	1.01029
0.28944	1.00343
0.28972	1.03431
0.29	1.02573
0.29028	1.03602
0.29056	1.01887
0.29083	1.07118
0.29111	1.02744
0.29139	1.04717
0.29167	1.03259
0.29194	1.00858
0.29222	1.0669
0.2925	1.04889
0.29278	1.02058
0.29306	1.01372
0.29333	0.99228
0.29361	1.02659
0.29389	1.00858
0.29417	1.03688
0.29444	0.99828
0.29472	1.02058
0.295	1.02573
0.29528	1.01286
0.29556	1.04031
0.29583	1.04974
0.29611	1.03688
0.29639	1.0223
0.29667	1.06261
0.29694	1.05232
0.29722	1.02487
0.2975	1.01286
0.29778	1.00858
0.29806	0.99914
0.29833	0.99914
0.29861	1.01458
0.29889	0.99743
0.29917	1.02659
0.29944	1.00257
0.29972	0.99571
0.3	0.98971
0.30028	0.97942
0.30056	0.96913
0.30083	1.01544
0.30111	1.00429
0.30139	0.98542
0.30167	0.99743
0.30194	1.00429
0.30222	1.04803
0.3025	1.02659
0.30278	1.03774
0.30306	1.03002
0.30333	1.04117
0.30361	1.04288
0.30389	1.04803
0.30417	1.05918
0.30444	1.04974
0.30472	1.06346
0.305	1.05575
0.30528	1.06089
0.30556	1.05575
0.30583	1.06089
0.30611	1.05746
0.30639	1.07204
0.30667	1.06947
0.30694	1.06947
0.30722	1.07547
0.3075	1.07719
0.30778	1.07118
0.30806	1.06432
0.30833	1.07719
0.30861	1.07204
0.30889	1.07719
0.30917	1.07547
0.30944	1.07804
0.30972	1.0789
0.31	1.08062
0.31028	1.0789
0.31056	1.08405
0.31083	1.07976
0.31111	1.08233
0.31139	1.07118
0.31167	1.07547
0.31194	1.07547
0.31222	1.07547
0.3125	1.06261
0.31278	1.09005
0.31306	1.06003
0.31333	1.02144
0.31361	1.01115
0.31389	1.00686
0.31417	1.00257
0.31444	1
0.31472	0.99142
0.315	0.98714
0.31528	0.98542
0.31556	0.98199
0.31583	0.9837
0.31611	0.98199
0.31639	0.98456
0.31667	0.98714
0.31694	0.98714
0.31722	0.98628
0.3175	0.98714
0.31778	0.98285
0.31806	0.9777
0.31833	0.97684
0.31861	0.97856
0.31889	0.9777
0.31917	0.97599
0.31944	0.97599
0.31972	0.97256
0.32	0.97599
0.32028	0.98285
0.32056	0.98113
0.32083	0.97684
0.32111	0.97427
0.32139	0.97084
0.32167	0.96913
0.32194	0.96655
0.32222	0.96484
0.3225	0.96655
0.32278	0.96998
0.32306	0.96913
0.32333	0.97084
0.32361	0.96569
0.32389	0.96141
0.32417	0.95969
0.32444	0.96055
0.32472	0.96055
0.325	0.96226
0.32528	0.96141
0.32556	0.96484
0.32583	0.96741
0.32611	0.96398
0.32639	0.96655
0.32667	0.96312
0.32694	0.96398
0.32722	0.96655
0.3275	0.96226
0.32778	0.96484
0.32806	0.95883
0.32833	0.95798
0.32861	0.95969
0.32889	0.96655
0.32917	0.96827
0.32944	0.97599
0.32972	0.97427
0.33	0.97513
0.33028	0.97856
0.33056	0.98628
0.33083	0.98199
0.33111	0.98199
0.33139	0.97084
0.33167	0.9717
0.33194	0.97599
0.33222	0.9777
0.3325	0.98456
0.33278	0.98714
0.33306	0.97942
0.33333	0.99657
0.33361	0.99571
0.33389	0.99057
0.33417	0.99228
0.33444	0.994
0.33472	1.01372
0.335	1.01887
0.33528	1.03602
0.33556	1.0446
0.33583	1.0446
0.33611	1.03859
0.33639	1.03345
0.33667	1.03688
0.33694	1.04117
0.33722	1.03688
0.3375	1.04202
0.33778	1.04031
0.33806	1.03431
0.33833	1.03431
0.33861	1.03602
0.33889	1.03688
0.33917	1.03774
0.33944	1.04202
0.33972	1.03945
0.34	1.01115
0.34028	1.00429
0.34056	0.99914
0.34083	1
0.34111	0.99914
0.34139	1
0.34167	1.00343
0.34194	1.00086
0.34222	1.00086
0.3425	0.99828
0.34278	1.01029
0.34306	1.01544
0.34333	1.01029
0.34361	1.01029
0.34389	1.01544
0.34417	1.01458
0.34444	1.01115
0.34472	1.00858
0.345	1.01286
0.34528	1.01115
0.34556	1.0283
0.34583	1.01286
0.34611	1.00172
0.34639	0.99743
0.34667	0.99743
0.34694	0.99828
0.34722	0.99571
0.3475	0.99485
0.34778	0.99485
0.34806	0.99743
0.34833	1.00086
0.34861	1.00086
0.34889	1.00172
0.34917	1.00429
0.34944	1.006
0.34972	1.01201
0.35	1.01286
0.35028	1.00943
0.35056	1.00772
0.35083	1.00257
0.35111	1.00257
0.35139	0.99657
0.35167	1
0.35194	1.00086
0.35222	0.99828
0.3525	1.00086
0.35278	1
0.35306	0.99057
0.35333	1.006
0.35361	1.00343
0.35389	1.00086
0.35417	0.99485
0.35444	0.98885
0.35472	0.98199
0.355	0.99142
0.35528	0.99743
0.35556	0.99657
0.35583	0.99314
0.35611	0.994
0.35639	0.99228
0.35667	0.99228
0.35694	0.98971
0.35722	0.99142
0.3575	0.99828
0.35778	0.98542
0.35806	0.98542
0.35833	0.99485
0.35861	0.994
0.35889	0.99142
0.35917	0.99057
0.35944	0.98799
0.35972	0.98456
0.36	0.99228
0.36028	0.98971
0.36056	1.00172
0.36083	1.00343
0.36111	0.994
0.36139	0.99228
0.36167	0.99228
0.36194	0.98628
0.36222	0.98799
0.3625	0.98885
0.36278	0.99228
0.36306	1.00257
0.36333	1.01115
0.36361	1.04717
0.36389	1.04031
0.36417	1.03859
0.36444	1.04717
0.36472	1.05403
0.365	1.05317
0.36528	1.05403
0.36556	1.06003
0.36583	1.0669
0.36611	1.05832
0.36639	1.06346
0.36667	1.07376
0.36694	1.07461
0.36722	1.06432
0.3675	1.05746
0.36778	1.05575
0.36806	1.04202
0.36833	1.04288
0.36861	1.04803
0.36889	1.03945
0.36917	1.04031
0.36944	1.04545
0.36972	1.04117
0.37	1.05146
0.37028	1.04288
0.37056	1.0506
0.37083	1.06261
0.37111	1.05489
0.37139	1.03945
0.37167	1.04288
0.37194	1.03774
0.37222	1.04374
0.3725	1.04631
0.37278	1.04031
0.37306	1.02401
0.37333	1.02744
0.37361	1.02916
0.37389	1.02058
0.37417	1.006
0.37444	1.01458
0.37472	1.02058
0.375	1.02744
0.37528	1.05317
0.37556	1.03431
0.37583	1.04288
0.37611	1.03087
0.37639	1.04031
0.37667	1.03516
0.37694	1.03002
0.37722	1.03087
0.3775	1.02316
0.37778	1.02058
0.37806	1.06861
0.37833	1.05489
0.37861	1.07376
0.37889	1.06604
0.37917	1.07033
0.37944	1.05918
0.37972	1.04889
0.38	1.05146
0.38028	1.06261
0.38056	1.05832
0.38083	1.04202
0.38111	1.03859
0.38139	1.08919
0.38167	1.08748
0.38194	1.08319
0.38222	1.07376
0.3825	1.07376
0.38278	1.0789
0.38306	1.08576
0.38333	1.09777
0.38361	1.08062
0.38389	1.08491
0.38417	1.02744
0.38444	0.99657
0.38472	0.98285
0.385	0.97513
0.38528	0.96827
0.38556	0.96569
0.38583	0.96141
0.38611	0.95969
0.38639	0.95969
0.38667	0.96484
0.38694	0.96655
0.38722	0.96741
0.3875	0.97084
0.38778	0.97599
0.38806	0.97942
0.38833	0.97942
0.38861	0.98199
0.38889	0.98971
0.38917	0.99057
0.38944	0.98542
0.38972	0.98628
0.39	0.98714
0.39028	0.98714
0.39056	0.99057
0.39083	0.994
0.39111	0.99314
0.39139	0.99828
0.39167	1.00515
0.39194	1.00515
0.39222	1.00343
0.3925	0.99828
0.39278	0.99571
0.39306	0.99914
0.39333	0.99571
0.39361	0.99485
0.39389	0.99914
0.39417	1
0.39444	1.00429
0.39472	1.00686
0.395	1.00257
0.39528	1.00086
0.39556	1.00343
0.39583	1.00086
0.39611	0.99914
0.39639	0.99743
0.39667	1.00257
0.39694	0.99571
0.39722	0.99657
0.3975	0.99485
0.39778	0.994
0.39806	1.01458
0.39833	1.01115
0.39861	1.0223
0.39889	1.03602
0.39917	1.02573
0.39944	1.02573
0.39972	1.0223
0.4	1.01887
0.40028	1.02487
0.40056	1.0283
0.40083	1.02401
0.40111	1.02401
0.40139	1.02401
0.40167	1.02573
0.40194	1.02316
0.40222	1.04288
0.4025	1.03859
0.40278	1.03945
0.40306	1.03859
0.40333	1.04717
0.40361	1.04974
0.40389	1.04288
0.40417	1.03602
0.40444	1.0283
0.40472	1.02058
0.405	1.0163
0.40528	1.03087
0.40556	1.04717
0.40583	1.03859
0.40611	1.03774
0.40639	1.08062
0.40667	1.07204
0.40694	1.05232
0.40722	1.04803
0.4075	1.03859
0.40778	1.04374
0.40806	1.04803
0.40833	1.03602
0.40861	1.03345
0.40889	1.0446
0.40917	1.03259
0.40944	1.02573
0.40972	1.02659
0.41	1.02487
0.41028	1.01887
0.41056	1.02058
0.41083	1.01973
0.41111	1.01029
0.41139	1.01544
0.41167	1.02573
0.41194	1.02659
0.41222	1.03688
0.4125	1.03345
0.41278	1.04031
0.41306	1.03774
0.41333	1.03774
0.41361	1.03688
0.41389	1.0446
0.41417	1.04288
0.41444	1.04545
0.41472	1.04631
0.415	1.04889
0.41528	1.04288
0.41556	1.03516
0.41583	1.03345
0.41611	1.04117
0.41639	1.0163
0.41667	1.01372
0.41694	1.02487
0.41722	1.02916
0.4175	1.01458
0.41778	0.98027
0.41806	0.96141
0.41833	0.97256
0.41861	0.95111
0.41889	0.98971
0.41917	0.98799
0.41944	0.98799
0.41972	0.99228
0.42	0.99142
0.42028	0.98714
0.42056	1.01544
0.42083	1.00858
0.42111	1.00515
0.42139	0.994
0.42167	1.00943
0.42194	1.00686
0.42222	1.01115
0.4225	1.03602
0.42278	1.02316
0.42306	1.07033
0.42333	1.07376
0.42361	1.02401
0.42389	1.00515
0.42417	1.03945
0.42444	1.02659
0.42472	1.006
0.425	1.01544
0.42528	0.98971
0.42556	1.00772
0.42583	1.006
0.42611	1
0.42639	1.00772
0.42667	0.98885
0.42694	0.98456
0.42722	1.00772
0.4275	0.99571
0.42778	0.98714
0.42806	0.994
0.42833	0.99142
0.42861	1.01887
0.42889	0.99142
0.42917	1.04889
0.42944	1.02916
0.42972	1.04717
0.43	1.03087
0.43028	1.0566
0.43056	1.06089
0.43083	1.07204
0.43111	1.07376
0.43139	1.0446
0.43167	1.02144
0.43194	1.01115
0.43222	0.99914
0.4325	1.00686
0.43278	0.99571
0.43306	0.98628
0.43333	1.01544
0.43361	1.06089
0.43389	1.02058
0.43417	1.04374
0.43444	1.02744
0.43472	1.02144
0.435	1.02573
0.43528	1.00772
0.43556	0.99228
0.43583	1.00257
0.43611	1.00858
0.43639	1.00515
0.43667	1.02316
0.43694	1.03945
0.43722	1.01115
0.4375	1.00257
0.43778	0.99485
0.43806	0.99743
0.43833	1.00343
0.43861	1.02573
0.43889	1.02316
0.43917	1.01201
0.43944	1.00257
0.43972	0.98628
0.44	0.98285
0.44028	0.98714
0.44056	1.01029
0.44083	1.01887
0.44111	1.0223
0.44139	1.01715
0.44167	1
0.44194	1.00429
0.44222	0.99914
0.4425	1
0.44278	0.98714
0.44306	1.00257
0.44333	1.00772
0.44361	1
0.44389	1.0283
0.44417	0.99743
0.44444	1.02401
0.44472	1
0.445	0.99314
0.44528	1.0163
0.44556	1.03945
0.44583	1.04803
0.44611	1.02744
0.44639	1.0163
0.44667	1.02058
0.44694	1.01801
0.44722	1.03516
0.4475	1.00943
0.44778	0.99657
0.44806	1.00772
0.44833	1.01201
0.44861	1.03002
0.44889	1.06089
0.44917	1.03345
0.44944	1.00686
0.44972	0.99485
0.45	0.994
0.45028	1
0.45056	1.00172
0.45083	1.02573
0.45111	1.00772
0.45139	0.99828
0.45167	0.99314
0.45194	0.98885
0.45222	0.98799
0.4525	0.98456
0.45278	0.98285
0.45306	1.006
0.45333	1.01372
0.45361	1.00772
0.45389	1.01801
0.45417	1.00172
0.45444	0.99314
0.45472	0.98628
0.455	0.98542
0.45528	0.98628
0.45556	0.98113
0.45583	0.98199
0.45611	0.98628
0.45639	0.98714
0.45667	0.9777
0.45694	0.9837
0.45722	0.97942
0.4575	0.98285
0.45778	0.98199
0.45806	0.97942
0.45833	1.07033
0.45861	1.00257
0.45889	1.00343
0.45917	1.01973
0.45944	1.0506
0.45972	1.00686
0.46	0.98971
0.46028	0.98456
0.46056	1.01458
0.46083	1.03688
0.46111	1.01201
0.46139	1.03516
0.46167	1.05918
0.46194	1.02744
0.46222	1.0283
0.4625	1.00086
0.46278	1
0.46306	0.994
0.46333	1.06261
0.46361	1.0446
0.46389	1.04374
0.46417	1.03859
0.46444	1.02744
0.46472	1.03516
0.465	1.02487
0.46528	1.01029
0.46556	1.00086
0.46583	0.98799
0.46611	1.01544
0.46639	1.00257
0.46667	1.01029
0.46694	1.0223
0.46722	1.03431
0.4675	1.01115
0.46778	1.0223
0.46806	1.04631
0.46833	1.02144
0.46861	0.99571
0.46889	1.04031
0.46917	1.05232
0.46944	1.05746
0.46972	1.06089
0.47	1.05232
0.47028	1.04031
0.47056	1.03345
0.47083	1.04717
0.47111	1.02487
0.47139	1.00943
0.47167	1.09262
0.47194	1.07461
0.47222	1.04631
0.4725	1.03774
0.47278	1.03516
0.47306	1.0283
0.47333	1.03087
0.47361	1.03774
0.47389	1.03945
0.47417	1.0952
0.47444	1.05232
0.47472	1.07804
0.475	1.05746
0.47528	1.04545
0.47556	1.08662
0.47583	1.08576
0.47611	1.07204
0.47639	1.06089
0.47667	1.04889
0.47694	1.03431
0.47722	1.05232
0.4775	1.08233
0.47778	1.04889
0.47806	1.0163
0.47833	1.01115
0.47861	1.05232
0.47889	1.07547
0.47917	1.05232
0.47944	1.03516
0.47972	1.02659
0.48	1.06604
0.48028	1.03002
0.48056	1.05232
0.48083	1.05232
0.48111	1.05746
0.48139	1.03945
0.48167	1.02487
0.48194	1.04803
0.48222	1.05575
0.4825	1.02916
0.48278	1.006
0.48306	1.04031
0.48333	1.03173
0.48361	1.01372
0.48389	1.03002
0.48417	1.06261
0.48444	1.03087
0.48472	1.02401
0.485	1.01458
0.48528	0.99657
0.48556	0.99314
0.48583	1.03173
0.48611	1.01544
0.48639	1.01029
0.48667	1.0566
0.48694	1.07033
0.48722	1.05575
0.4875	1.04031
0.48778	1.03945
0.48806	1.02144
0.48833	1.02058
0.48861	1.01801
0.48889	1.0163
0.48917	1.07033
0.48944	1.05575
0.48972	1.04374
0.49	1.01458
0.49028	1.00858
0.49056	1.01201
0.49083	1.01458
0.49111	1.03259
0.49139	1.03173
0.49167	1.02744
0.49194	1.03431
0.49222	1.03516
0.4925	1.01372
0.49278	1.06775
0.49306	1.01715
0.49333	1.00943
0.49361	1.00686
0.49389	1.08576
0.49417	1.06518
0.49444	1.03602
0.49472	1.06175
0.495	1.06861
0.49528	1.04288
0.49556	1.04031
0.49583	1.03173
0.49611	1.02316
0.49639	1.00943
0.49667	1.00343
0.49694	1.0223
0.49722	1.06261
0.4975	1.02401
0.49778	1.03516
0.49806	1.06175
0.49833	1.07204
0.49861	1.05317
0.49889	1.03602
0.49917	1.02659
0.49944	1.04631
0.49972	1.03516
0.5	1.01887
0.50028	1.02144
0.50056	1.0566
0.50083	1.07976
0.50111	1.04117
0.50139	1.0566
0.50167	1.05489
0.50194	1.05317
0.50222	1.03945
0.5025	1.02744
0.50278	1.06775
0.50306	1.04889
0.50333	1.0446
0.50361	1.03859
0.50389	1.05403
0.50417	1.0566
0.50444	1.03859
0.50472	1.02744
0.505	1.02487
0.50528	1.02659
0.50556	1.03002
0.50583	1.02316
0.50611	1.02316
0.50639	1.07633
0.50667	1.08062
0.50694	1.05575
0.50722	1.05317
0.5075	1.03602
0.50778	1.03774
0.50806	1.00858
0.50833	1
0.50861	1.00086
0.50889	1.006
0.50917	1.00858
0.50944	0.99914
0.50972	0.994
0.51	0.98971
0.51028	0.99057
0.51056	0.98885
0.51083	0.99743
0.51111	1.00172
0.51139	1.0163
0.51167	1.0163
0.51194	1.04031
0.51222	1.0446
0.5125	1.03002
0.51278	1.01544
0.51306	1.00686
0.51333	1.01029
0.51361	0.99657
0.51389	1.00515
0.51417	0.99228
0.51444	0.99057
0.51472	0.98628
0.515	1.03602
0.51528	1.04031
0.51556	1.02144
0.51583	1.01201
0.51611	1.006
0.51639	1.01715
0.51667	1.01286
0.51694	1.05317
0.51722	1.0446
0.5175	1.02659
0.51778	1.02316
0.51806	1.00257
0.51833	0.99828
0.51861	0.99914
0.51889	1.00515
0.51917	0.99828
0.51944	1.006
0.51972	1.00257
0.52	1.04974
0.52028	1.07804
0.52056	1.04117
0.52083	1.03002
0.52111	1.04717
0.52139	1.04288
0.52167	1.06261
0.52194	1.03774
0.52222	1.02659
0.5225	1.02401
0.52278	1.01544
0.52306	1.01372
0.52333	1.01201
0.52361	1.00172
0.52389	1.03087
0.52417	0.99057
0.52444	0.98285
0.52472	0.97942
0.525	1.04889
0.52528	1.09262
0.52556	1.04631
0.52583	1.03173
0.52611	1.00429
0.52639	1.01201
0.52667	1.03516
0.52694	1.05232
0.52722	1.03345
0.5275	1.02401
0.52778	1.01544
0.52806	1.01286
0.52833	1.02401
0.52861	1.01458
0.52889	1.01029
0.52917	1.00772
0.52944	1.00343
0.52972	0.9837
0.53	0.96913
0.53028	0.99571
0.53056	1.01801
0.53083	1.00515
0.53111	1.00772
0.53139	0.99314
0.53167	0.98885
0.53194	1.00257
0.53222	1.02316
0.5325	1.01286
0.53278	1.03774
0.53306	1.02316
0.53333	1.02916
0.53361	1.03602
0.53389	1.0283
0.53417	1.06089
0.53444	1.03774
0.53472	1.02058
0.535	1.02487
0.53528	1.02058
0.53556	1.01544
0.53583	1.01201
0.53611	1.006
0.53639	1.02401
0.53667	1.03345
0.53694	1.02058
0.53722	1.00858
0.5375	1.00686
0.53778	1.02916
0.53806	1.01201
0.53833	1.01115
0.53861	1.06518
0.53889	1.05918
0.53917	1.02401
0.53944	1.0223
0.53972	1.06175
0.54	1.07976
0.54028	1.04545
0.54056	1.0283
0.54083	1.08148
0.54111	1.05746
0.54139	1.03602
0.54167	1.03002
0.54194	1.02316
0.54222	1.01115
0.5425	1.05232
0.54278	1.07976
0.54306	1.04117
0.54333	1.01458
0.54361	1.01201
0.54389	1.06261
0.54417	1.05232
0.54444	1.01973
0.54472	1.05232
0.545	1.05918
0.54528	1.03945
0.54556	1.03688
0.54583	1.02573
0.54611	1.01801
0.54639	1.01715
0.54667	1.0446
0.54694	1.05918
0.54722	1.03688
0.5475	1.0566
0.54778	1.03173
0.54806	1.02058
0.54833	1.01286
0.54861	1.01458
0.54889	1.0163
0.54917	1.02316
0.54944	1.02144
0.54972	1.01115
0.55	1.01286
0.55028	1.0163
0.55056	1.02401
0.55083	1.02487
0.55111	1.06175
0.55139	1.0446
0.55167	1.01544
0.55194	1.03087
0.55222	1.02487
0.5525	1.03259
0.55278	1.02573
0.55306	1.05317
0.55333	1.04031
0.55361	1.04031
0.55389	1.03688
0.55417	1.02659
0.55444	1.01544
0.55472	1.04974
0.555	1.03431
0.55528	1.01286
[truncated: 286,001+ more rows]
